# Supplementary material for: Divergence and convergence of gut microbiomes of wild insect pollinators
Source: mBio. 2023 Jul 28;14(4):e01270-23. doi: 10.1128/mbio.01270-23 (PMC10470603; doi:10.1128/mbio.01270-23)
Supplement: Supplemental tables — Tables S1 to S11. [file mbio.01270-23-s0002.xlsx]

## Sheet: Table.S1
Table S1. Sample information
#SampleID	Order	Superfamily	Family	Tribe	Genus	Species	Locations	coord. N	coord. W
BJ1163	Hymenoptera	Apoidea	Apidae	Anthophorini	Amegilla	Amegilla dulcifera	Beijing	40°0.548'	116°12.86'
BJ1167	Hymenoptera	Apoidea	Apidae	Anthophorini	Amegilla	Amegilla dulcifera	Beijing	40°0.548'	116°12.86'
BJ1194	Hymenoptera	Apoidea	Apidae	Anthophorini	Amegilla	Amegilla dulcifera	Beijing	40°0.548'	116°12.86'
BJ1237	Hymenoptera	Apoidea	Apidae	Anthophorini	Amegilla	Amegilla dulcifera	Beijing	40°0.548'	116°12.86'
BJ1249	Hymenoptera	Apoidea	Apidae	Anthophorini	Amegilla	Amegilla dulcifera	Beijing	40°0.548'	116°12.86'
BJ1265	Hymenoptera	Apoidea	Apidae	Anthophorini	Amegilla	Amegilla dulcifera	Beijing	40°0.548'	116°12.86'
BJ1295	Hymenoptera	Apoidea	Apidae	Anthophorini	Amegilla	Amegilla dulcifera	Beijing	40°0.548'	116°12.86'
BJ1307	Hymenoptera	Apoidea	Apidae	Anthophorini	Amegilla	Amegilla dulcifera	Beijing	40°0.548'	116°12.86'
BJ1212	Lepidoptera	-	Pieridae	Pierini	Pieris	Pieris rapae	Beijing	40°0.548'	116°12.86'
BJ1087	Hymenoptera	Apoidea	Apidae	Melectini	Thyreus	Thyreus sp	Beijing	40°0.548'	116°12.86'
BJ1092	Hymenoptera	Apoidea	Apidae	Melectini	Thyreus	Thyreus sp	Beijing	40°0.548'	116°12.86'
BJ1119	Hymenoptera	Apoidea	Apidae	Melectini	Thyreus	Thyreus sp	Beijing	40°0.548'	116°12.86'
BJ1179	Hymenoptera	Apoidea	Apidae	Anthophorini	Amegilla	Amegilla dulcifera	Beijing	40°0.548'	116°12.86'
BJ1287	Hymenoptera	Apoidea	Apidae	Anthophorini	Amegilla	Amegilla dulcifera	Beijing	40°0.548'	116°12.86'
BJ1293	Hymenoptera	Apoidea	Apidae	Anthophorini	Amegilla	Amegilla dulcifera	Beijing	40°0.548'	116°12.86'
BJ1104	Hymenoptera	Apoidea	Apidae	Anthophorini	Amegilla	Amegilla dulcifera	Beijing	40°0.548'	116°12.86'
BJ1177	Hymenoptera	Apoidea	Apidae	Anthophorini	Amegilla	Amegilla dulcifera	Beijing	40°0.548'	116°12.86'
BJ1181	Hymenoptera	Apoidea	Apidae	Anthophorini	Amegilla	Amegilla dulcifera	Beijing	40°0.548'	116°12.86'
BJ1185	Hymenoptera	Apoidea	Apidae	Anthophorini	Amegilla	Amegilla dulcifera	Beijing	40°0.548'	116°12.86'
BJ1189	Hymenoptera	Apoidea	Apidae	Anthophorini	Amegilla	Amegilla dulcifera	Beijing	40°0.548'	116°12.86'
BJ1192	Hymenoptera	Apoidea	Apidae	Anthophorini	Amegilla	Amegilla dulcifera	Beijing	40°0.548'	116°12.86'
BJ1196	Hymenoptera	Apoidea	Apidae	Anthophorini	Amegilla	Amegilla dulcifera	Beijing	40°0.548'	116°12.86'
BJ1199	Hymenoptera	Apoidea	Apidae	Anthophorini	Amegilla	Amegilla dulcifera	Beijing	40°0.548'	116°12.86'
BJ1239	Hymenoptera	Apoidea	Apidae	Anthophorini	Amegilla	Amegilla dulcifera	Beijing	40°0.548'	116°12.86'
BJ1240	Hymenoptera	Apoidea	Apidae	Anthophorini	Amegilla	Amegilla dulcifera	Beijing	40°0.548'	116°12.86'
BJ1246	Hymenoptera	Apoidea	Apidae	Anthophorini	Amegilla	Amegilla dulcifera	Beijing	40°0.548'	116°12.86'
BJ1247	Hymenoptera	Apoidea	Apidae	Anthophorini	Amegilla	Amegilla dulcifera	Beijing	40°0.548'	116°12.86'
BJ1248	Hymenoptera	Apoidea	Apidae	Anthophorini	Amegilla	Amegilla dulcifera	Beijing	40°0.548'	116°12.86'
BJ1264	Hymenoptera	Apoidea	Apidae	Anthophorini	Amegilla	Amegilla dulcifera	Beijing	40°0.548'	116°12.86'
BJ1266	Hymenoptera	Apoidea	Apidae	Anthophorini	Amegilla	Amegilla dulcifera	Beijing	40°0.548'	116°12.86'
BJ1268	Hymenoptera	Apoidea	Apidae	Anthophorini	Amegilla	Amegilla dulcifera	Beijing	40°0.548'	116°12.86'
BJ1276	Hymenoptera	Apoidea	Apidae	Anthophorini	Amegilla	Amegilla dulcifera	Beijing	40°0.548'	116°12.86'
BJ1284	Hymenoptera	Apoidea	Apidae	Anthophorini	Amegilla	Amegilla dulcifera	Beijing	40°0.548'	116°12.86'
BJ1289	Hymenoptera	Apoidea	Apidae	Anthophorini	Amegilla	Amegilla dulcifera	Beijing	40°0.548'	116°12.86'
BJ1294	Hymenoptera	Apoidea	Apidae	Anthophorini	Amegilla	Amegilla dulcifera	Beijing	40°0.548'	116°12.86'
BJ1299	Hymenoptera	Apoidea	Apidae	Anthophorini	Amegilla	Amegilla dulcifera	Beijing	40°0.548'	116°12.86'
BJ1302	Hymenoptera	Apoidea	Apidae	Anthophorini	Amegilla	Amegilla dulcifera	Beijing	40°0.548'	116°12.86'
BJ1303	Hymenoptera	Apoidea	Apidae	Anthophorini	Amegilla	Amegilla dulcifera	Beijing	40°0.548'	116°12.86'
BJ1315	Hymenoptera	Apoidea	Apidae	Anthophorini	Amegilla	Amegilla dulcifera	Beijing	40°0.548'	116°12.86'
BJ1205	Lepidoptera	-	Pieridae	Pierini	Pieris	Pieris rapae	Beijing	40°0.548'	116°12.86'
BJ1211	Lepidoptera	-	Pieridae	Pierini	Pieris	Pieris rapae	Beijing	40°0.548'	116°12.86'
BJ1122	Hymenoptera	Apoidea	Apidae	Melectini	Thyreus	Thyreus sp	Beijing	40°0.548'	116°12.86'
BJ1140	Hymenoptera	Apoidea	Apidae	Melectini	Thyreus	Thyreus sp	Beijing	40°0.548'	116°12.86'
BJ1184	Hymenoptera	Apoidea	Apidae	Anthophorini	Amegilla	Amegilla dulcifera	Beijing	40°0.548'	116°12.86'
BJ1180	Hymenoptera	Apoidea	Apidae	Anthophorini	Amegilla	Amegilla dulcifera	Beijing	40°0.548'	116°12.86'
BJ1183	Hymenoptera	Apoidea	Apidae	Anthophorini	Amegilla	Amegilla dulcifera	Beijing	40°0.548'	116°12.86'
BJ1238	Hymenoptera	Apoidea	Apidae	Anthophorini	Amegilla	Amegilla dulcifera	Beijing	40°0.548'	116°12.86'
BJ1273	Hymenoptera	Apoidea	Apidae	Anthophorini	Amegilla	Amegilla dulcifera	Beijing	40°0.548'	116°12.86'
BJ1305	Hymenoptera	Apoidea	Apidae	Anthophorini	Amegilla	Amegilla dulcifera	Beijing	40°0.548'	116°12.86'
BJ1162	Hymenoptera	Apoidea	Apidae	Anthophorini	Amegilla	Amegilla dulcifera	Beijing	40°0.548'	116°12.86'
BJ1165	Hymenoptera	Apoidea	Apidae	Anthophorini	Amegilla	Amegilla dulcifera	Beijing	40°0.548'	116°12.86'
BJ1182	Hymenoptera	Apoidea	Apidae	Anthophorini	Amegilla	Amegilla dulcifera	Beijing	40°0.548'	116°12.86'
BJ1275	Hymenoptera	Apoidea	Apidae	Anthophorini	Amegilla	Amegilla dulcifera	Beijing	40°0.548'	116°12.86'
BJ1321	Hemiptera	Aphidoidea	Aphididae	-	Aphis	Aphis craccivora	Beijing	40°0.549'	116°12.87'
BJ1320	Hemiptera	Aphidoidea	Aphididae	-	Aphis	Aphis craccivora	Beijing	40°0.549'	116°12.87'
BJ1322	Hemiptera	Aphidoidea	Aphididae	-	Aphis	Aphis craccivora	Beijing	40°0.549'	116°12.87'
BJ1323	Hemiptera	Aphidoidea	Aphididae	-	Aphis	Aphis craccivora	Beijing	40°0.549'	116°12.87'
BJ1324	Hemiptera	Aphidoidea	Aphididae	-	Aphis	Aphis craccivora	Beijing	40°0.549'	116°12.87'
BJ1326	Hemiptera	Aphidoidea	Aphididae	-	Aphis	Aphis craccivora	Beijing	40°0.549'	116°12.87'
BJ1327	Hemiptera	Aphidoidea	Aphididae	-	Aphis	Aphis craccivora	Beijing	40°0.549'	116°12.87'
BJ1328	Hemiptera	Aphidoidea	Aphididae	-	Aphis	Aphis craccivora	Beijing	40°0.549'	116°12.87'
BJ1329	Hemiptera	Aphidoidea	Aphididae	-	Aphis	Aphis craccivora	Beijing	40°0.549'	116°12.87'
BJ1330	Hemiptera	Aphidoidea	Aphididae	-	Aphis	Aphis craccivora	Beijing	40°0.549'	116°12.87'
BJ1332	Hemiptera	Aphidoidea	Aphididae	-	Aphis	Aphis craccivora	Beijing	40°0.549'	116°12.87'
BJ1333	Hemiptera	Aphidoidea	Aphididae	-	Aphis	Aphis craccivora	Beijing	40°0.549'	116°12.87'
BJ1319	Hemiptera	Aphidoidea	Aphididae	-	Aphis	Aphis craccivora	Beijing	40°0.549'	116°12.87'
BJ1325	Hemiptera	Aphidoidea	Aphididae	-	Aphis	Aphis craccivora	Beijing	40°0.549'	116°12.87'
BJ1331	Hemiptera	Aphidoidea	Aphididae	-	Aphis	Aphis craccivora	Beijing	40°0.549'	116°12.87'
SC103	Hymenoptera	Apoidea	Megachilidae	Megachilini	Megachile	Megachile sculpturalis	SiChuan	32°32.324′	104°33.019′
SC104	Hymenoptera	Apoidea	Megachilidae	Megachilini	Megachile	Megachile sculpturalis	SiChuan	32°32.324′	104°33.019′
SC108	Hymenoptera	Apoidea	Megachilidae	Megachilini	Megachile	Megachile sculpturalis	SiChuan	32°32.324′	104°33.019′
SC110	Hymenoptera	Apoidea	Megachilidae	Megachilini	Megachile	Megachile sculpturalis	SiChuan	32°32.324′	104°33.019′
SC115	Hymenoptera	Apoidea	Megachilidae	Megachilini	Megachile	Megachile sculpturalis	SiChuan	32°32.324′	104°33.019′
SC151	Hymenoptera	Apoidea	Apidae	Bombini	Bombus	Bombus pascuorum	SiChuan	32°25.690′	104°44.768′
SC106	Hymenoptera	Apoidea	Megachilidae	Megachilini	Megachile	Megachile sculpturalis	SiChuan	32°32.324′	104°33.019′
SC107	Hymenoptera	Apoidea	Megachilidae	Megachilini	Megachile	Megachile sculpturalis	SiChuan	32°32.324′	104°33.019′
SC109	Hymenoptera	Apoidea	Megachilidae	Megachilini	Megachile	Megachile sculpturalis	SiChuan	32°32.324′	104°33.019′
SC111	Hymenoptera	Apoidea	Megachilidae	Megachilini	Megachile	Megachile sculpturalis	SiChuan	32°32.324′	104°33.019′
SC113	Hymenoptera	Apoidea	Megachilidae	Megachilini	Megachile	Megachile sculpturalis	SiChuan	32°32.324′	104°33.019′
SC114	Hymenoptera	Apoidea	Megachilidae	Megachilini	Megachile	Megachile sculpturalis	SiChuan	32°32.324′	104°33.019′
SC116	Hymenoptera	Apoidea	Megachilidae	Megachilini	Megachile	Megachile sculpturalis	SiChuan	32°32.324′	104°33.019′
BJ1252	Hymenoptera	Apoidea	Apidae	Anthophorini	Amegilla	Amegilla zonata	Beijing	40°0.548'	116°12.86'
BJ1242	Lepidoptera	-	Hesperiidae	-	Lobocla	Lobocla bifasciata	Beijing	40°0.548'	116°12.86'
BJ1243	Lepidoptera	-	Hesperiidae	-	Lobocla	Lobocla bifasciata	Beijing	40°0.548'	116°12.86'
BJ1251	Lepidoptera	-	Hesperiidae	-	Lobocla	Lobocla bifasciata	Beijing	40°0.548'	116°12.86'
BJ1259	Lepidoptera	-	Hesperiidae	-	Lobocla	Lobocla bifasciata	Beijing	40°0.548'	116°12.86'
BJ1269	Lepidoptera	-	Hesperiidae	-	Lobocla	Lobocla bifasciata	Beijing	40°0.548'	116°12.86'
BJ1277	Lepidoptera	-	Hesperiidae	-	Lobocla	Lobocla bifasciatus	Beijing	40°0.548'	116°12.86'
BJ1279	Lepidoptera	-	Hesperiidae	-	Lobocla	Lobocla bifasciatus	Beijing	40°0.548'	116°12.86'
BJ1282	Lepidoptera	-	Hesperiidae	-	Lobocla	Lobocla bifasciatus	Beijing	40°0.548'	116°12.86'
BJ1296	Lepidoptera	-	Hesperiidae	-	Lobocla	Lobocla bifasciata	Beijing	40°0.548'	116°12.86'
BJ1297	Lepidoptera	-	Hesperiidae	-	Lobocla	Lobocla bifasciata	Beijing	40°0.548'	116°12.86'
BJ1306	Lepidoptera	-	Hesperiidae	-	Lobocla	Lobocla bifasciata	Beijing	40°0.548'	116°12.86'
BJ1316	Lepidoptera	-	Hesperiidae	-	Lobocla	Lobocla bifasciata	Beijing	40°0.548'	116°12.86'
BJ1288	Lepidoptera	-	Hesperiidae	-	Lobocla	Lobocla bifasciata	Beijing	40°0.548'	116°12.86'
BJ1309	Hymenoptera	Apoidea	Apidae	Anthophorini	Amegilla	Amegilla dulcifera	Beijing	40°0.548'	116°12.86'
YN450	Hymenoptera	Apoidea	Apidae	Apini	Apis	Apis dorsata	Yunnan	21°55.790′	101°15.434′
YN451	Hymenoptera	Apoidea	Apidae	Apini	Apis	Apis dorsata	Yunnan	21°55.790′	101°15.434′
BJ937	Hymenoptera	Apoidea	Apidae	Bombini	Bombus	Bombus pyrosoma	Beijing	39°48.775′	115°34.916′
SC095	Hymenoptera	Apoidea	Apidae	Bombini	Bombus	Bombus trifasciatus	SiChuan	30°17.483′	103°09.256′
SC209	Hymenoptera	Apoidea	Apidae	Bombini	Bombus	Bombus breviceps	SiChuan	28°23.764′	104°38.035′
SC214	Hymenoptera	Apoidea	Apidae	Bombini	Bombus	Bombus breviceps	SiChuan	28°23.764′	104°38.035′
SC215	Hymenoptera	Apoidea	Apidae	Bombini	Bombus	Bombus breviceps	SiChuan	28°23.764′	104°38.035′
SC273	Hymenoptera	Apoidea	Apidae	Bombini	Bombus	Bombus sichelii	SiChuan	39°05.887′	102°36.648′
SC280	Hymenoptera	Apoidea	Apidae	Bombini	Bombus	Bombus sichelii	SiChuan	39°05.887′	102°36.648′
SC282	Hymenoptera	Apoidea	Apidae	Bombini	Bombus	Bombus sichelii	SiChuan	39°05.887′	102°36.648′
SC283	Hymenoptera	Apoidea	Apidae	Bombini	Bombus	Bombus sichelii	SiChuan	39°05.887′	102°36.648′
SC285	Hymenoptera	Apoidea	Apidae	Bombini	Bombus	Bombus sichelii	SiChuan	39°05.887′	102°36.648′
BJ1135	Diptera	-	Syrphidae	Eristalini	Eristalis	Eristalis sp	Beijing	40°0.548'	116°12.86'
BJ1137	Diptera	-	Syrphidae	Eristalini	Eristalis	Eristalis sp	Beijing	40°0.548'	116°12.86'
BJ845	Diptera	-	Syrphidae	Eristalini	Eristalis	Eristalis tenax	Beijing	39°48.775′	115°34.916′
BJ853	Diptera	-	Syrphidae	Eristalini	Eristalis	Eristalis tenax	Beijing	39°48.775′	115°34.916′
BJ856	Diptera	-	Syrphidae	Eristalini	Eristalis	Eristalis tenax	Beijing	39°48.775′	115°34.916′
BJ858	Diptera	-	Syrphidae	Eristalini	Eristalis	Eristalis tenax	Beijing	39°48.775′	115°34.916′
BJ859	Diptera	-	Syrphidae	Eristalini	Eristalis	Eristalis tenax	Beijing	39°48.775′	115°34.916′
BJ862	Diptera	-	Syrphidae	Eristalini	Eristalis	Eristalis tenax	Beijing	39°48.775′	115°34.916′
BJ865	Diptera	-	Syrphidae	Eristalini	Eristalis	Eristalis tenax	Beijing	39°48.775′	115°34.916′
BJ867	Diptera	-	Syrphidae	Eristalini	Eristalis	Eristalis tenax	Beijing	39°48.775′	115°34.916′
BJ874	Diptera	-	Syrphidae	Eristalini	Eristalis	Eristalis tenax	Beijing	39°48.775′	115°34.916′
BJ875	Diptera	-	Syrphidae	Eristalini	Eristalis	Eristalis tenax	Beijing	39°48.775′	115°34.916′
BJ880	Diptera	-	Syrphidae	Eristalini	Eristalis	Eristalis tenax	Beijing	39°48.775′	115°34.916′
BJ887	Diptera	-	Syrphidae	Eristalini	Eristalis	Eristalis tenax	Beijing	39°48.775′	115°34.916′
BJ888	Diptera	-	Syrphidae	Eristalini	Eristalis	Eristalis tenax	Beijing	39°48.775′	115°34.916′
BJ891	Diptera	-	Syrphidae	Eristalini	Eristalis	Eristalis tenax	Beijing	39°48.775′	115°34.916′
SC033	Diptera	-	Syrphidae	Eristalini	Eristalis	Eristalis tenax	SiChuan	32°25.690′	104°44.768′
BJ1049	Hymenoptera	Apoidea	Apidae	Bombini	Bombus	Bombus pyrosoma	Beijing	39°48.775′	115°34.916′
BJ782	Hymenoptera	Apoidea	Apidae	Bombini	Bombus	Bombus pyrosoma	Beijing	39°48.775′	115°34.916′
BJ903	Hymenoptera	Apoidea	Apidae	Bombini	Bombus	Bombus pyrosoma	Beijing	39°48.775′	115°34.916′
SC129	Hymenoptera	Apoidea	Apidae	Bombini	Bombus	Bombus longipes	SiChuan	33°16.091′	103°55.051′
SC377	Hymenoptera	Apoidea	Apidae	Ceratinini	Ceratina	Ceratina hieroglyphica	SiChuan	30°04.889′	103°03.856′
BJ1094	Diptera	-	Syrphidae	Eristalini	Eristalis	Eristalis arbustorum	Beijing	40°0.548'	116°12.86'
BJ1151	Diptera	-	Syrphidae	Eristalini	Eristalis	Eristalis arbustorum	Beijing	40°0.548'	116°12.86'
YN541	Hymenoptera	Apoidea	Apidae	Apini	Apis	Apis cerana	Yunnan	21°55.790′	101°15.434′
YN568	Hymenoptera	Apoidea	Apidae	Apini	Apis	Apis cerana	Yunnan	21°55.790′	101°15.434′
BJ898	Hymenoptera	Apoidea	Apidae	Apini	Apis	Apis mellifera	Beijing	39°48.775′	115°34.916′
SC137	Hymenoptera	Apoidea	Apidae	Apini	Apis	Apis mellifera	SiChuan	33°16.091′	103°55.051′
SC009	Hymenoptera	Apoidea	Apidae	Bombini	Bombus	Bombus trifasciatus	SiChuan	32°25.690′	104°44.768′
SC063	Hymenoptera	Apoidea	Apidae	Bombini	Bombus	Bombus trifasciatus	SiChuan	32°25.690′	104°44.768′
SC157	Hymenoptera	Apoidea	Apidae	Bombini	Bombus	Bombus trifasciatus	SiChuan	32°25.690′	104°44.768′
SC161	Hymenoptera	Apoidea	Apidae	Bombini	Bombus	Bombus trifasciatus	SiChuan	32°25.690′	104°44.768′
SC170	Hymenoptera	Apoidea	Apidae	Bombini	Bombus	Bombus trifasciatus	SiChuan	32°25.690′	104°44.768′
BJ868	Diptera	-	Syrphidae	Eristalini	Eristalis	Eristalis tenax	Beijing	39°48.775′	115°34.916′
SC222	Diptera	-	Syrphidae	Eristalini	Eristalis	Eristalis tenax	SiChuan	28°23.764′	104°38.035′
SC238	Diptera	-	Syrphidae	Eristalini	Eristalis	Eristalis tenax	SiChuan	30°34.855′	103°15.478′
SC088	Hymenoptera	Apoidea	Apidae	Bombini	Bombus	Bombus trifasciatus	SiChuan	30°17.483′	103°09.256′
SC165	Hymenoptera	Apoidea	Apidae	Bombini	Bombus	Bombus trifasciatus	SiChuan	32°25.690′	104°44.768′
SC379	Hymenoptera	Apoidea	Apidae	Ceratinini	Ceratina	Ceratina hieroglyphica	SiChuan	30°04.889′	103°03.856′
BJ1317	Diptera	-	Syrphidae	Eristalini	Eristalis	Eristalis arbustorum	Beijing	40°0.548'	116°12.86'
BJ878	Diptera	-	Syrphidae	Eristalini	Eristalis	Eristalis tenax	Beijing	39°48.775′	115°34.916′
BJ882	Diptera	-	Syrphidae	Eristalini	Eristalis	Eristalis tenax	Beijing	39°48.775′	115°34.916′
BJ889	Diptera	-	Syrphidae	Eristalini	Eristalis	Eristalis tenax	Beijing	39°48.775′	115°34.916′
BJ951	Diptera	-	Syrphidae	Eristalini	Eristalis	Eristalis tenax	Beijing	39°48.775′	115°34.916′
SC312	Diptera	-	Syrphidae	Eristalini	Eristalis	Eristalis tenax	SiChuan	30°04.696′	102°59.398′
SC326	Hymenoptera	Apoidea	Apidae	Bombini	Bombus	Bombus friseanus	SiChuan	32°46.635′	102°31.601′
BJ835	Diptera	-	Syrphidae	Eristalini	Eristalis	Eristalis tenax	Beijing	39°48.775′	115°34.916′
BJ863	Diptera	-	Syrphidae	Eristalini	Eristalis	Eristalis tenax	Beijing	39°48.775′	115°34.916′
BJ890	Diptera	-	Syrphidae	Eristalini	Eristalis	Eristalis tenax	Beijing	39°48.775′	115°34.916′
HN665	Hymenoptera	Apoidea	Apidae	Meliponini	Trigona	Trigona ventralis	Hainan	19°32.430′	109°32.811′
HN670	Hymenoptera	Apoidea	Apidae	Meliponini	Trigona	Trigona ventralis	Hainan	19°32.430′	109°32.811′
HN673	Hymenoptera	Apoidea	Apidae	Meliponini	Trigona	Trigona ventralis	Hainan	19°32.430′	109°32.811′
HN674	Hymenoptera	Apoidea	Apidae	Meliponini	Trigona	Trigona ventralis	Hainan	19°32.430′	109°32.811′
HN675	Hymenoptera	Apoidea	Apidae	Meliponini	Trigona	Trigona ventralis	Hainan	19°32.430′	109°32.811′
HN684	Hymenoptera	Apoidea	Apidae	Meliponini	Trigona	Trigona ventralis	Hainan	19°32.430′	109°32.811′
HN685	Hymenoptera	Apoidea	Apidae	Meliponini	Trigona	Trigona ventralis	Hainan	19°32.430′	109°32.811′
HN689	Hymenoptera	Apoidea	Apidae	Meliponini	Trigona	Trigona ventralis	Hainan	19°32.430′	109°32.811′
HN696	Hymenoptera	Apoidea	Apidae	Meliponini	Trigona	Trigona ventralis	Hainan	19°32.430′	109°32.811′
HN698	Hymenoptera	Apoidea	Apidae	Meliponini	Trigona	Trigona ventralis	Hainan	19°32.430′	109°32.811′
HN699	Hymenoptera	Apoidea	Apidae	Meliponini	Trigona	Trigona ventralis	Hainan	19°32.430′	109°32.811′
HN701	Hymenoptera	Apoidea	Apidae	Meliponini	Trigona	Trigona ventralis	Hainan	19°32.430′	109°32.811′
HN706	Hymenoptera	Apoidea	Apidae	Meliponini	Trigona	Trigona ventralis	Hainan	19°32.430′	109°32.811′
HN692	Hymenoptera	Apoidea	Apidae	Meliponini	Trigona	Trigona ventralis	Hainan	19°32.430′	109°32.811′
BJ1334	Hemiptera	-	Pentatomidae	Cappaeini	Halyomorpha	Halyomorpha halys	Beijing	40°0.549'	116°12.87'
BJ1335	Hemiptera	-	Pentatomidae	Cappaeini	Halyomorpha	Halyomorpha halys	Beijing	40°0.549'	116°12.87'
BJ1337	Hemiptera	-	Pentatomidae	Cappaeini	Halyomorpha	Halyomorpha halys	Beijing	40°0.549'	116°12.87'
BJ1339	Hemiptera	-	Pentatomidae	Cappaeini	Halyomorpha	Halyomorpha halys	Beijing	40°0.549'	116°12.87'
BJ1340	Hemiptera	-	Pentatomidae	Cappaeini	Halyomorpha	Halyomorpha halys	Beijing	40°0.549'	116°12.87'
BJ1341	Hemiptera	-	Pentatomidae	Cappaeini	Halyomorpha	Halyomorpha halys	Beijing	40°0.549'	116°12.87'
BJ1342	Hemiptera	-	Pentatomidae	Cappaeini	Halyomorpha	Halyomorpha halys	Beijing	40°0.549'	116°12.87'
BJ1343	Hemiptera	-	Pentatomidae	Cappaeini	Halyomorpha	Halyomorpha halys	Beijing	40°0.549'	116°12.87'
BJ1344	Hemiptera	-	Pentatomidae	Cappaeini	Halyomorpha	Halyomorpha halys	Beijing	40°0.549'	116°12.87'
BJ1346	Hemiptera	-	Pentatomidae	Cappaeini	Halyomorpha	Halyomorpha halys	Beijing	40°0.549'	116°12.87'
BJ1347	Hemiptera	-	Pentatomidae	Cappaeini	Halyomorpha	Halyomorpha halys	Beijing	40°0.549'	116°12.87'
BJ1348	Hemiptera	-	Pentatomidae	Cappaeini	Halyomorpha	Halyomorpha halys	Beijing	40°0.549'	116°12.87'
YN482	Hymenoptera	Apoidea	Apidae	Apini	Apis	Apis florea	Yunnan	21°55.790′	101°15.434′
BJ1338	Hemiptera	-	Pentatomidae	Cappaeini	Halyomorpha	Halyomorpha halys	Beijing	40°0.549'	116°12.87'
BJ1071	Hymenoptera	Apoidea	Megachilidae	Megachilini	Megachile	Megachile sp	Beijing	39°57.072′	116°17.641′
BJ1208	Lepidoptera	-	Pieridae	Pierini	Pieris	Pieris rapae	Beijing	40°0.548'	116°12.86'
YN576	Hymenoptera	Apoidea	Apidae	Apini	Apis	Apis cerana	Yunnan	21°55.790′	101°15.434′
BJ764	Hymenoptera	Vespoidea	Vespidae	-	Vespa	Vespa bicolor	Beijing	39°43.590′	115°31.819′
SC169	Hymenoptera	Apoidea	Apidae	Bombini	Bombus	Bombus trifasciatus	SiChuan	32°25.690′	104°44.768′
BJ713	Hymenoptera	Vespoidea	Vespidae	-	Vespa	Vespa bicolor	Beijing	39°43.590′	115°31.819′
BJ714	Hymenoptera	Vespoidea	Vespidae	-	Vespa	Vespa bicolor	Beijing	39°43.590′	115°31.819′
BJ725	Hymenoptera	Vespoidea	Vespidae	-	Vespa	Vespa bicolor	Beijing	39°43.590′	115°31.819′
BJ726	Hymenoptera	Vespoidea	Vespidae	-	Vespa	Vespa bicolor	Beijing	39°43.590′	115°31.819′
BJ727	Hymenoptera	Vespoidea	Vespidae	-	Vespa	Vespa bicolor	Beijing	39°43.590′	115°31.819′
BJ730	Hymenoptera	Vespoidea	Vespidae	-	Vespa	Vespa bicolor	Beijing	39°43.590′	115°31.819′
BJ731	Hymenoptera	Vespoidea	Vespidae	-	Vespa	Vespa bicolor	Beijing	39°43.590′	115°31.819′
BJ733	Hymenoptera	Vespoidea	Vespidae	-	Vespa	Vespa bicolor	Beijing	39°43.590′	115°31.819′
BJ734	Hymenoptera	Vespoidea	Vespidae	-	Vespa	Vespa bicolor	Beijing	39°43.590′	115°31.819′
BJ735	Hymenoptera	Vespoidea	Vespidae	-	Vespa	Vespa bicolor	Beijing	39°43.590′	115°31.819′
BJ736	Hymenoptera	Vespoidea	Vespidae	-	Vespa	Vespa bicolor	Beijing	39°43.590′	115°31.819′
BJ737	Hymenoptera	Vespoidea	Vespidae	-	Vespa	Vespa bicolor	Beijing	39°43.590′	115°31.819′
BJ739	Hymenoptera	Vespoidea	Vespidae	-	Vespa	Vespa bicolor	Beijing	39°43.590′	115°31.819′
BJ740	Hymenoptera	Vespoidea	Vespidae	-	Vespa	Vespa bicolor	Beijing	39°43.590′	115°31.819′
BJ741	Hymenoptera	Vespoidea	Vespidae	-	Vespa	Vespa bicolor	Beijing	39°43.590′	115°31.819′
BJ745	Hymenoptera	Vespoidea	Vespidae	-	Vespa	Vespa bicolor	Beijing	39°43.590′	115°31.819′
BJ746	Hymenoptera	Vespoidea	Vespidae	-	Vespa	Vespa bicolor	Beijing	39°43.590′	115°31.819′
BJ747	Hymenoptera	Vespoidea	Vespidae	-	Vespa	Vespa bicolor	Beijing	39°43.590′	115°31.819′
BJ749	Hymenoptera	Vespoidea	Vespidae	-	Vespa	Vespa bicolor	Beijing	39°43.590′	115°31.819′
BJ750	Hymenoptera	Vespoidea	Vespidae	-	Vespa	Vespa bicolor	Beijing	39°43.590′	115°31.819′
BJ752	Hymenoptera	Vespoidea	Vespidae	-	Vespa	Vespa bicolor	Beijing	39°43.590′	115°31.819′
BJ754	Hymenoptera	Vespoidea	Vespidae	-	Vespa	Vespa bicolor	Beijing	39°43.590′	115°31.819′
BJ755	Hymenoptera	Vespoidea	Vespidae	-	Vespa	Vespa bicolor	Beijing	39°43.590′	115°31.819′
BJ756	Hymenoptera	Vespoidea	Vespidae	-	Vespa	Vespa bicolor	Beijing	39°43.590′	115°31.819′
BJ757	Hymenoptera	Vespoidea	Vespidae	-	Vespa	Vespa bicolor	Beijing	39°43.590′	115°31.819′
BJ758	Hymenoptera	Vespoidea	Vespidae	-	Vespa	Vespa bicolor	Beijing	39°43.590′	115°31.819′
BJ759	Hymenoptera	Vespoidea	Vespidae	-	Vespa	Vespa bicolor	Beijing	39°43.590′	115°31.819′
BJ760	Hymenoptera	Vespoidea	Vespidae	-	Vespa	Vespa bicolor	Beijing	39°43.590′	115°31.819′
BJ763	Hymenoptera	Vespoidea	Vespidae	-	Vespa	Vespa bicolor	Beijing	39°43.590′	115°31.819′
BJ765	Hymenoptera	Vespoidea	Vespidae	-	Vespa	Vespa bicolor	Beijing	39°43.590′	115°31.819′
BJ766	Hymenoptera	Vespoidea	Vespidae	-	Vespa	Vespa bicolor	Beijing	39°43.590′	115°31.819′
BJ768	Hymenoptera	Vespoidea	Vespidae	-	Vespa	Vespa bicolor	Beijing	39°43.590′	115°31.819′
BJ769	Hymenoptera	Vespoidea	Vespidae	-	Vespa	Vespa bicolor	Beijing	39°43.590′	115°31.819′
BJ772	Hymenoptera	Vespoidea	Vespidae	-	Vespa	Vespa bicolor	Beijing	39°43.590′	115°31.819′
BJ773	Hymenoptera	Vespoidea	Vespidae	-	Vespa	Vespa bicolor	Beijing	39°43.590′	115°31.819′
BJ774	Hymenoptera	Vespoidea	Vespidae	-	Vespa	Vespa bicolor	Beijing	39°43.590′	115°31.819′
BJ775	Hymenoptera	Vespoidea	Vespidae	-	Vespa	Vespa bicolor	Beijing	39°43.590′	115°31.819′
BJ1082	Hymenoptera	Apoidea	Megachilidae	Megachilini	Megachile	Megachile sp	Beijing	39°57.072′	116°17.641′
BJ717	Hymenoptera	Vespoidea	Vespidae	-	Vespa	Vespa bicolor	Beijing	39°43.590′	115°31.819′
BJ728	Hymenoptera	Vespoidea	Vespidae	-	Vespa	Vespa bicolor	Beijing	39°43.590′	115°31.819′
BJ742	Hymenoptera	Vespoidea	Vespidae	-	Vespa	Vespa bicolor	Beijing	39°43.590′	115°31.819′
BJ744	Hymenoptera	Vespoidea	Vespidae	-	Vespa	Vespa bicolor	Beijing	39°43.590′	115°31.819′
BJ761	Hymenoptera	Vespoidea	Vespidae	-	Vespa	Vespa bicolor	Beijing	39°43.590′	115°31.819′
BJ1168	Hymenoptera	Apoidea	Apidae	Anthophorini	Amegilla	Amegilla dulcifera	Beijing	40°0.548'	116°12.86'
BJ1188	Hymenoptera	Apoidea	Apidae	Anthophorini	Amegilla	Amegilla dulcifera	Beijing	40°0.548'	116°12.86'
BJ1190	Hymenoptera	Apoidea	Apidae	Anthophorini	Amegilla	Amegilla dulcifera	Beijing	40°0.548'	116°12.86'
BJ1308	Hymenoptera	Apoidea	Apidae	Anthophorini	Amegilla	Amegilla dulcifera	Beijing	40°0.548'	116°12.86'
BJ1067	Hymenoptera	Apoidea	Megachilidae	Megachilini	Megachile	Megachile sp	Beijing	39°57.072′	116°17.641′
BJ1069	Hymenoptera	Apoidea	Megachilidae	Megachilini	Megachile	Megachile sp	Beijing	39°57.072′	116°17.641′
BJ1070	Hymenoptera	Apoidea	Megachilidae	Megachilini	Megachile	Megachile sp	Beijing	39°57.072′	116°17.641′
BJ1072	Hymenoptera	Apoidea	Megachilidae	Megachilini	Megachile	Megachile sp	Beijing	39°57.072′	116°17.641′
BJ1073	Hymenoptera	Apoidea	Megachilidae	Megachilini	Megachile	Megachile sp	Beijing	39°57.072′	116°17.641′
BJ1075	Hymenoptera	Apoidea	Megachilidae	Megachilini	Megachile	Megachile sp	Beijing	39°57.072′	116°17.641′
BJ1076	Hymenoptera	Apoidea	Megachilidae	Megachilini	Megachile	Megachile sp	Beijing	39°57.072′	116°17.641′
BJ1080	Hymenoptera	Apoidea	Megachilidae	Megachilini	Megachile	Megachile sp	Beijing	39°57.072′	116°17.641′
BJ1081	Hymenoptera	Apoidea	Megachilidae	Megachilini	Megachile	Megachile sp	Beijing	39°57.072′	116°17.641′
BJ1206	Lepidoptera	-	Pieridae	Pierini	Pieris	Pieris rapae	Beijing	40°0.548'	116°12.86'
BJ1207	Lepidoptera	-	Pieridae	Pierini	Pieris	Pieris rapae	Beijing	40°0.548'	116°12.86'
BJ1079	Hymenoptera	Vespoidea	Sapygidae	-	Sapyga	Sapyga centrata	Beijing	39°57.072′	116°17.641′
BJ1095	Hymenoptera	Apoidea	Apidae	Melectini	Thyreus	Thyreus sp	Beijing	40°0.548'	116°12.86'
BJ1107	Hymenoptera	Apoidea	Apidae	Melectini	Thyreus	Thyreus sp	Beijing	40°0.548'	116°12.86'
BJ1108	Hymenoptera	Apoidea	Apidae	Melectini	Thyreus	Thyreus sp	Beijing	40°0.548'	116°12.86'
BJ1150	Hymenoptera	Apoidea	Apidae	Melectini	Thyreus	Thyreus sp	Beijing	40°0.548'	116°12.86'
BJ1160	Hymenoptera	Apoidea	Apidae	Anthophorini	Amegilla	Amegilla dulcifera	Beijing	40°0.548'	116°12.86'
YN530	Hymenoptera	Apoidea	Apidae	Apini	Apis	Apis florea	Yunnan	21°55.790′	101°15.434′
YN567	Hymenoptera	Apoidea	Apidae	Apini	Apis	Apis cerana	Yunnan	21°55.790′	101°15.434′
BJ1083	Hymenoptera	Apoidea	Megachilidae	Megachilini	Megachile	Megachile sp	Beijing	39°57.072′	116°17.641′
SC384	Hymenoptera	Apoidea	Megachilidae	Osmiini	Osmia	Osmia taurus	SiChuan	30°34.855′	103°15.487′
BJ1156	Hymenoptera	Apoidea	Apidae	Anthophorini	Amegilla	Amegilla dulcifera	Beijing	40°0.548'	116°12.86'
BJ1171	Hymenoptera	Apoidea	Apidae	Anthophorini	Amegilla	Amegilla dulcifera	Beijing	40°0.548'	116°12.86'
BJ1172	Hymenoptera	Apoidea	Apidae	Anthophorini	Amegilla	Amegilla dulcifera	Beijing	40°0.548'	116°12.86'
BJ1187	Hymenoptera	Apoidea	Apidae	Anthophorini	Amegilla	Amegilla dulcifera	Beijing	40°0.548'	116°12.86'
BJ1193	Hymenoptera	Apoidea	Apidae	Anthophorini	Amegilla	Amegilla dulcifera	Beijing	40°0.548'	116°12.86'
BJ1300	Hymenoptera	Apoidea	Apidae	Anthophorini	Amegilla	Amegilla dulcifera	Beijing	40°0.548'	116°12.86'
BJ1312	Hymenoptera	Apoidea	Apidae	Anthophorini	Amegilla	Amegilla dulcifera	Beijing	40°0.548'	116°12.86'
BJ1314	Hymenoptera	Apoidea	Apidae	Anthophorini	Amegilla	Amegilla zonata	Beijing	40°0.548'	116°12.86'
YN500	Hymenoptera	Apoidea	Apidae	Apini	Apis	Apis florea	Yunnan	21°55.790′	101°15.434′
BJ1057	Hymenoptera	Apoidea	Apidae	Bombini	Bombus	Bombus friseanus	Beijing	39°48.775′	115°34.916′
BJ1068	Hymenoptera	Apoidea	Megachilidae	Megachilini	Megachile	Megachile sp	Beijing	39°57.072′	116°17.641′
BJ1077	Hymenoptera	Apoidea	Megachilidae	Megachilini	Megachile	Megachile sp	Beijing	39°57.072′	116°17.641′
BJ1131	Hymenoptera	Apoidea	Halictidae	-	Nomia	Nomia pavonura	Beijing	40°0.548'	116°12.86'
SC223	Hymenoptera	Apoidea	Megachilidae	Osmiini	Osmia	Osmia taurus	SiChuan	30°34.855′	103°15.478′
SC226	Hymenoptera	Apoidea	Megachilidae	Osmiini	Osmia	Osmia taurus	SiChuan	30°34.855′	103°15.478′
SC227	Hymenoptera	Apoidea	Megachilidae	Osmiini	Osmia	Osmia taurus	SiChuan	30°34.855′	103°15.478′
SC230	Hymenoptera	Apoidea	Megachilidae	Osmiini	Osmia	Osmia taurus	SiChuan	30°34.855′	103°15.478′
SC235	Hymenoptera	Apoidea	Megachilidae	Osmiini	Osmia	Osmia taurus	SiChuan	30°34.855′	103°15.478′
SC392	Hymenoptera	Apoidea	Megachilidae	Osmiini	Osmia	Osmia taurus	SiChuan	30°34.855′	103°15.487′
SC394	Hymenoptera	Apoidea	Megachilidae	Osmiini	Osmia	Osmia taurus	SiChuan	30°34.855′	103°15.487′
BJ1213	Lepidoptera	-	Pieridae	Pierini	Pieris	Pieris rapae	Beijing	40°0.548'	116°12.86'
BJ1218	Lepidoptera	-	Pieridae	Pierini	Pieris	Pieris rapae	Beijing	40°0.548'	116°12.86'
BJ1231	Lepidoptera	-	Pieridae	Pierini	Pieris	Pieris rapae	Beijing	40°0.548'	116°12.86'
BJ724	Hymenoptera	Vespoidea	Vespidae	-	Vespa	Vespa bicolor	Beijing	39°43.590′	115°31.819′
YN503	Hymenoptera	Apoidea	Apidae	Apini	Apis	Apis florea	Yunnan	21°55.790′	101°15.434′
YN529	Hymenoptera	Apoidea	Apidae	Apini	Apis	Apis florea	Yunnan	21°55.790′	101°15.434′
YN504	Hymenoptera	Apoidea	Apidae	Apini	Apis	Apis florea	Yunnan	21°55.790′	101°15.434′
YN508	Hymenoptera	Apoidea	Apidae	Apini	Apis	Apis florea	Yunnan	21°55.790′	101°15.434′
YN517	Hymenoptera	Apoidea	Apidae	Apini	Apis	Apis florea	Yunnan	21°55.790′	101°15.434′
YN522	Hymenoptera	Apoidea	Apidae	Apini	Apis	Apis florea	Yunnan	21°55.790′	101°15.434′
YN524	Hymenoptera	Apoidea	Apidae	Apini	Apis	Apis florea	Yunnan	21°55.790′	101°15.434′
YN526	Hymenoptera	Apoidea	Apidae	Apini	Apis	Apis florea	Yunnan	21°55.790′	101°15.434′
SC015	Hymenoptera	Apoidea	Apidae	Bombini	Bombus	Bombus trifasciatus	SiChuan	32°25.690′	104°44.768′
SC164	Hymenoptera	Apoidea	Apidae	Bombini	Bombus	Bombus trifasciatus	SiChuan	32°25.690′	104°44.768′
SC324	Hymenoptera	Apoidea	Apidae	Bombini	Bombus	Bombus trifasciatus	SiChuan	30°04.889′	103°03.856′
SC040	Diptera	-	Syrphidae	Eristalini	Eristalis	Eristalis tenax	SiChuan	32°25.690′	104°44.768′
HN663	Hymenoptera	Apoidea	Apidae	Meliponini	Trigona	Trigona ventralis	Hainan	19°32.430′	109°32.811′
HN668	Hymenoptera	Apoidea	Apidae	Meliponini	Trigona	Trigona ventralis	Hainan	19°32.430′	109°32.811′
HN671	Hymenoptera	Apoidea	Apidae	Meliponini	Trigona	Trigona ventralis	Hainan	19°32.430′	109°32.811′
HN676	Hymenoptera	Apoidea	Apidae	Meliponini	Trigona	Trigona ventralis	Hainan	19°32.430′	109°32.811′
HN683	Hymenoptera	Apoidea	Apidae	Meliponini	Trigona	Trigona ventralis	Hainan	19°32.430′	109°32.811′
HN687	Hymenoptera	Apoidea	Apidae	Meliponini	Trigona	Trigona ventralis	Hainan	19°32.430′	109°32.811′
HN688	Hymenoptera	Apoidea	Apidae	Meliponini	Trigona	Trigona ventralis	Hainan	19°32.430′	109°32.811′
YN486	Hymenoptera	Apoidea	Apidae	Apini	Apis	Apis florea	Yunnan	21°55.790′	101°15.434′
YN509	Hymenoptera	Apoidea	Apidae	Apini	Apis	Apis florea	Yunnan	21°55.790′	101°15.434′
SC086	Hymenoptera	Apoidea	Apidae	Bombini	Bombus	Bombus trifasciatus	SiChuan	30°17.483′	103°09.256′
SC400	Hymenoptera	Apoidea	Apidae	Bombini	Bombus	Bombus trifasciatus	SiChuan	30°34.855′	103°15.487′
HN666	Hymenoptera	Apoidea	Apidae	Meliponini	Trigona	Trigona ventralis	Hainan	19°32.430′	109°32.811′
HN667	Hymenoptera	Apoidea	Apidae	Meliponini	Trigona	Trigona ventralis	Hainan	19°32.430′	109°32.811′
HN669	Hymenoptera	Apoidea	Apidae	Meliponini	Trigona	Trigona ventralis	Hainan	19°32.430′	109°32.811′
HN672	Hymenoptera	Apoidea	Apidae	Meliponini	Trigona	Trigona ventralis	Hainan	39°48.775′	115°34.916′
HN677	Hymenoptera	Apoidea	Apidae	Meliponini	Trigona	Trigona ventralis	Hainan	39°48.775′	115°34.916′
HN678	Hymenoptera	Apoidea	Apidae	Meliponini	Trigona	Trigona ventralis	Hainan	39°48.775′	115°34.916′
HN686	Hymenoptera	Apoidea	Apidae	Meliponini	Trigona	Trigona ventralis	Hainan	39°48.775′	115°34.916′
HN693	Hymenoptera	Apoidea	Apidae	Meliponini	Trigona	Trigona ventralis	Hainan	39°48.775′	115°34.916′
HN694	Hymenoptera	Apoidea	Apidae	Meliponini	Trigona	Trigona ventralis	Hainan	39°48.775′	115°34.916′
HN695	Hymenoptera	Apoidea	Apidae	Meliponini	Trigona	Trigona ventralis	Hainan	39°48.775′	115°34.916′
HN702	Hymenoptera	Apoidea	Apidae	Meliponini	Trigona	Trigona ventralis	Hainan	39°48.775′	115°34.916′
HN703	Hymenoptera	Apoidea	Apidae	Meliponini	Trigona	Trigona ventralis	Hainan	39°48.775′	115°34.916′
HN705	Hymenoptera	Apoidea	Apidae	Meliponini	Trigona	Trigona ventralis	Hainan	39°48.775′	115°34.916′
HN707	Hymenoptera	Apoidea	Apidae	Meliponini	Trigona	Trigona ventralis	Hainan	39°48.775′	115°34.916′
HN710	Hymenoptera	Apoidea	Apidae	Meliponini	Trigona	Trigona ventralis	Hainan	39°48.775′	115°34.916′
HN711	Hymenoptera	Apoidea	Apidae	Meliponini	Trigona	Trigona ventralis	Hainan	39°48.775′	115°34.916′
HN712	Hymenoptera	Apoidea	Apidae	Meliponini	Trigona	Trigona ventralis	Hainan	39°48.775′	115°34.916′
BJ1272	Hymenoptera	Apoidea	Apidae	Xylocopini	Xylocopa	Xylocopa appendiculata	Beijing	39°48.775′	115°34.916′
YN531	Hymenoptera	Apoidea	Apidae	Apini	Apis	Apis florea	Yunnan	39°48.775′	115°34.916′
BJ870	Diptera	-	Syrphidae	Eristalini	Eristalis	Eristalis tenax	Beijing	39°48.775′	115°34.916′
HN632	Hymenoptera	Apoidea	Megachilidae	Megachilini	Megachile	Megachile circumcincta	Hainan	39°48.775′	115°34.916′
BJ1130	Hymenoptera	Apoidea	Apidae	Melectini	Thyreus	Thyreus histrionicus	Beijing	39°48.775′	115°34.916′
YN487	Hymenoptera	Apoidea	Apidae	Apini	Apis	Apis florea	Yunnan	39°48.775′	115°34.916′
YN488	Hymenoptera	Apoidea	Apidae	Apini	Apis	Apis florea	Yunnan	39°48.775′	115°34.916′
YN492	Hymenoptera	Apoidea	Apidae	Apini	Apis	Apis florea	Yunnan	39°48.775′	115°34.916′
YN493	Hymenoptera	Apoidea	Apidae	Apini	Apis	Apis florea	Yunnan	39°48.775′	115°34.916′
YN494	Hymenoptera	Apoidea	Apidae	Apini	Apis	Apis florea	Yunnan	39°48.775′	115°34.916′
YN501	Hymenoptera	Apoidea	Apidae	Apini	Apis	Apis florea	Yunnan	39°48.775′	115°34.916′
YN506	Hymenoptera	Apoidea	Apidae	Apini	Apis	Apis florea	Yunnan	39°48.775′	115°34.916′
YN513	Hymenoptera	Apoidea	Apidae	Apini	Apis	Apis florea	Yunnan	39°48.775′	115°34.916′
BJ1009	Hymenoptera	Apoidea	Apidae	Bombini	Bombus	Bombus longipes	Beijing	39°48.775′	115°34.916′
BJ1060	Hymenoptera	Apoidea	Apidae	Bombini	Bombus	Bombus longipes	Beijing	39°48.775′	115°34.916′
BJ819	Hymenoptera	Apoidea	Apidae	Bombini	Bombus	Bombus longipes	Beijing	39°48.775′	115°34.916′
SC096	Hymenoptera	Apoidea	Apidae	Bombini	Bombus	Bombus trifasciatus	SiChuan	39°48.775′	115°34.916′
SC160	Hymenoptera	Apoidea	Apidae	Bombini	Bombus	Bombus trifasciatus	SiChuan	39°48.775′	115°34.916′
SC319	Hymenoptera	Apoidea	Apidae	Bombini	Bombus	Bombus trifasciatus	SiChuan	39°48.775′	115°34.916′
SC376	Diptera	-	Syrphidae	Eristalini	Eristalinus	Eristalinus vicarians	SiChuan	39°48.775′	115°34.916′
BJ1114	Diptera	-	Syrphidae	Eristalini	Eristalis	Eristalis arbustorum	Beijing	39°48.775′	115°34.916′
BJ1136	Diptera	-	Syrphidae	Eristalini	Eristalis	Eristalis arbustorum	Beijing	39°48.775′	115°34.916′
BJ837	Diptera	-	Syrphidae	Eristalini	Eristalis	Eristalis tenax	Beijing	39°48.775′	115°34.916′
BJ847	Diptera	-	Syrphidae	Eristalini	Eristalis	Eristalis tenax	Beijing	39°48.775′	115°34.916′
BJ848	Diptera	-	Syrphidae	Eristalini	Eristalis	Eristalis tenax	Beijing	39°48.775′	115°34.916′
BJ851	Diptera	-	Syrphidae	Eristalini	Eristalis	Eristalis tenax	Beijing	39°48.775′	115°34.916′
BJ861	Diptera	-	Syrphidae	Eristalini	Eristalis	Eristalis tenax	Beijing	39°48.775′	115°34.916′
BJ873	Diptera	-	Syrphidae	Eristalini	Eristalis	Eristalis tenax	Beijing	39°48.775′	115°34.916′
BJ879	Diptera	-	Syrphidae	Eristalini	Eristalis	Eristalis tenax	Beijing	39°48.775′	115°34.916′
BJ883	Diptera	-	Syrphidae	Eristalini	Eristalis	Eristalis tenax	Beijing	39°48.775′	115°34.916′
BJ885	Diptera	-	Syrphidae	Eristalini	Eristalis	Eristalis tenax	Beijing	39°48.775′	115°34.916′
BJ897	Diptera	-	Syrphidae	Eristalini	Eristalis	Eristalis tenax	Beijing	39°48.775′	115°34.916′
SC029	Diptera	-	Syrphidae	Eristalini	Eristalis	Eristalis tenax	SiChuan	39°48.775′	115°34.916′
SC057	Diptera	-	Syrphidae	Eristalini	Eristalis	Eristalis tenax	SiChuan	39°48.775′	115°34.916′
SC314	Diptera	-	Syrphidae	Eristalini	Eristalis	Eristalis tenax	SiChuan	39°48.775′	115°34.916′
SC380	Diptera	-	Syrphidae	Eristalini	Eristalis	Eristalis tenax	SiChuan	39°48.775′	115°34.916′
SC407	Diptera	-	Syrphidae	Eristalini	Eristalis	Eristalis arbustorum	SiChuan	39°57.072′	116°17.641′
SC412	Diptera	-	Syrphidae	Eristalini	Eristalis	Eristalis arbustorum	SiChuan	39°57.072′	116°17.641′
HN603	Hymenoptera	Apoidea	Megachilidae	Megachilini	Megachile	Megachile circumcincta	Hainan	39°57.072′	116°17.641′
HN612	Hymenoptera	Apoidea	Megachilidae	Megachilini	Megachile	Megachile circumcincta	Hainan	39°57.072′	116°17.641′
HN613	Hymenoptera	Apoidea	Megachilidae	Megachilini	Megachile	Megachile circumcincta	Hainan	40°0.548'	116°12.86'
HN618	Hymenoptera	Apoidea	Megachilidae	Megachilini	Megachile	Megachile circumcincta	Hainan	40°0.548'	116°12.86'
BJ1244	Hymenoptera	Apoidea	Apidae	Xylocopini	Xylocopa	Xylocopa appendiculata	Beijing	40°0.548'	116°12.86'
BJ1254	Hymenoptera	Apoidea	Apidae	Xylocopini	Xylocopa	Xylocopa appendiculata	Beijing	40°0.548'	116°12.86'
BJ1281	Hymenoptera	Apoidea	Apidae	Xylocopini	Xylocopa	Xylocopa appendiculata	Beijing	40°0.548'	116°12.86'
BJ1301	Hymenoptera	Apoidea	Apidae	Xylocopini	Xylocopa	Xylocopa appendiculata	Beijing	40°0.548'	116°12.86'
BJ767	Hymenoptera	Apoidea	Apidae	Xylocopini	Xylocopa	Xylocopa appendiculata	Beijing	40°0.548'	116°12.86'
SC189	Hymenoptera	Apoidea	Apidae	Xylocopini	Xylocopa	Xylocopa appendiculata	SiChuan	40°0.548'	116°12.86'
SC202	Hymenoptera	Apoidea	Apidae	Xylocopini	Xylocopa	Xylocopa appendiculata	SiChuan	40°0.548'	116°12.86'
BJ1263	Hymenoptera	Apoidea	Apidae	Anthophorini	Amegilla	Amegilla dulcifera	Beijing	40°0.548'	116°12.86'
YN483	Hymenoptera	Apoidea	Apidae	Apini	Apis	Apis florea	Yunnan	40°0.548'	116°12.86'
YN485	Hymenoptera	Apoidea	Apidae	Apini	Apis	Apis florea	Yunnan	40°0.548'	116°12.86'
YN495	Hymenoptera	Apoidea	Apidae	Apini	Apis	Apis florea	Yunnan	40°0.548'	116°12.86'
YN507	Hymenoptera	Apoidea	Apidae	Apini	Apis	Apis florea	Yunnan	40°0.548'	116°12.86'
YN511	Hymenoptera	Apoidea	Apidae	Apini	Apis	Apis florea	Yunnan	40°0.548'	116°12.86'
YN512	Hymenoptera	Apoidea	Apidae	Apini	Apis	Apis florea	Yunnan	40°0.548'	116°12.86'
YN516	Hymenoptera	Apoidea	Apidae	Apini	Apis	Apis florea	Yunnan	40°0.548'	116°12.86'
YN518	Hymenoptera	Apoidea	Apidae	Apini	Apis	Apis florea	Yunnan	40°0.548'	116°12.86'
YN523	Hymenoptera	Apoidea	Apidae	Apini	Apis	Apis florea	Yunnan	40°0.548'	116°12.86'
SC382	Diptera	-	Syrphidae	Eristalini	Eristalinus	Eristalinus vicarians	SiChuan	40°0.548'	116°12.86'
BJ1093	Diptera	-	Syrphidae	Eristalini	Eristalis	Eristalis arbustorum	Beijing	40°0.548'	116°12.86'
BJ850	Diptera	-	Syrphidae	Eristalini	Eristalis	Eristalis tenax	Beijing	40°0.548'	116°12.86'
BJ855	Diptera	-	Syrphidae	Eristalini	Eristalis	Eristalis tenax	Beijing	40°0.548'	116°12.86'
BJ866	Diptera	-	Syrphidae	Eristalini	Eristalis	Eristalis tenax	Beijing	40°0.548'	116°12.86'
BJ884	Diptera	-	Syrphidae	Eristalini	Eristalis	Eristalis tenax	Beijing	40°0.548'	116°12.86'
SC309	Diptera	-	Syrphidae	Eristalini	Eristalis	Eristalis tenax	SiChuan	40°0.548'	116°12.86'
SC381	Diptera	-	Syrphidae	Eristalini	Eristalis	Eristalis tenax	SiChuan	40°0.548'	116°12.86'
SC415	Diptera	-	Syrphidae	Eristalini	Eristalis	Eristalis tenax	SiChuan	40°0.548'	116°12.86'
BJ1074	Hymenoptera	Apoidea	Megachilidae	Megachilini	Megachile	Megachile sp	Beijing	40°0.548'	116°12.86'
HN590	Hymenoptera	Apoidea	Megachilidae	Megachilini	Megachile	Megachile circumcincta	Hainan	40°0.548'	116°12.86'
HN602	Hymenoptera	Apoidea	Megachilidae	Megachilini	Megachile	Megachile circumcincta	Hainan	40°0.548'	116°12.86'
HN619	Hymenoptera	Apoidea	Megachilidae	Megachilini	Megachile	Megachile circumcincta	Hainan	40°0.548'	116°12.86'
HN623	Hymenoptera	Apoidea	Megachilidae	Megachilini	Megachile	Megachile circumcincta	Hainan	40°0.548'	116°12.86'
HN633	Hymenoptera	Apoidea	Megachilidae	Megachilini	Megachile	Megachile circumcincta	Hainan	40°0.548'	116°12.86'
HN700	Hymenoptera	Apoidea	Apidae	Meliponini	Trigona	Trigona ventralis	Hainan	40°0.548'	116°12.86'
BJ1255	Hymenoptera	Apoidea	Apidae	Xylocopini	Xylocopa	Xylocopa appendiculata	Beijing	40°0.548'	116°12.86'
YN561	Hymenoptera	Apoidea	Apidae	Apini	Apis	Apis cerana	Yunnan	40°0.548'	116°12.86'
BJ1090	Hymenoptera	Apoidea	Apidae	Anthophorini	Amegilla	Amegilla dulcifera	Beijing	40°0.548'	116°12.86'
BJ1161	Hymenoptera	Apoidea	Apidae	Anthophorini	Amegilla	Amegilla zonata	Beijing	40°0.548'	116°12.86'
BJ1286	Hymenoptera	Apoidea	Apidae	Anthophorini	Amegilla	Amegilla dulcifera	Beijing	40°0.548'	116°12.86'
YN469	Hymenoptera	Apoidea	Apidae	Apini	Apis	Apis dorsata	Yunnan	40°0.548'	116°12.86'
SC299	Hymenoptera	Apoidea	Apidae	Bombini	Bombus	Bombus sichelii	SiChuan	40°0.548'	116°12.86'
SC378	Diptera	-	Syrphidae	Eristalini	Eristalinus	Eristalinus vicarians	SiChuan	40°0.548'	116°12.86'
BJ1260	Lepidoptera	-	Hesperiidae	-	Lobocla	Lobocla bifasciata	Beijing	40°0.548'	116°12.86'
BJ1065	Hymenoptera	Apoidea	Megachilidae	Megachilini	Megachile	Megachile sp	Beijing	40°0.548'	116°12.86'
BJ1201	Lepidoptera	-	Pieridae	Pierini	Pieris	Pieris rapae	Beijing	40°0.548'	116°12.86'
BJ1204	Lepidoptera	-	Pieridae	Pierini	Pieris	Pieris rapae	Beijing	40°0.548'	116°12.86'
BJ1209	Lepidoptera	-	Pieridae	Pierini	Pieris	Pieris rapae	Beijing	40°0.548'	116°12.86'
BJ1216	Lepidoptera	-	Pieridae	Pierini	Pieris	Pieris rapae	Beijing	40°0.548'	116°12.86'
BJ1112	Hymenoptera	Apoidea	Apidae	Melectini	Thyreus	Thyreus sp	Beijing	40°0.548'	116°12.86'
BJ1124	Hymenoptera	Apoidea	Apidae	Melectini	Thyreus	Thyreus sp	Beijing	40°0.548'	116°12.86'
BJ1134	Hymenoptera	Apoidea	Apidae	Melectini	Thyreus	Thyreus sp	Beijing	40°0.548'	116°12.86'
BJ1154	Hymenoptera	Apoidea	Apidae	Melectini	Thyreus	Thyreus sp	Beijing	40°0.548'	116°12.86'
BJ723	Hymenoptera	Vespoidea	Vespidae	-	Vespa	Vespa bicolor	Beijing	40°0.548'	116°12.86'
BJ743	Hymenoptera	Vespoidea	Vespidae	-	Vespa	Vespa bicolor	Beijing	40°0.548'	116°12.86'
BJ751	Hymenoptera	Vespoidea	Vespidae	-	Vespa	Vespa bicolor	Beijing	40°0.548'	116°12.86'
BJ771	Hymenoptera	Vespoidea	Vespidae	-	Vespa	Vespa bicolor	Beijing	40°0.548'	116°12.86'
YN535	Hymenoptera	Apoidea	Apidae	Apini	Apis	Apis cerana	Yunnan	40°0.548'	116°12.86'
BJ1020	Hymenoptera	Apoidea	Apidae	Bombini	Bombus	Bombus pyrosoma	Beijing	40°0.548'	116°12.86'
BJ1056	Hymenoptera	Apoidea	Apidae	Bombini	Bombus	Bombus friseanus	Beijing	40°0.549'	116°12.87'
BJ804	Hymenoptera	Apoidea	Apidae	Bombini	Bombus	Bombus pyrosoma	Beijing	40°0.549'	116°12.87'
BJ950	Hymenoptera	Apoidea	Apidae	Bombini	Bombus	Bombus pyrosoma	Beijing	39°43.590′	115°31.819′
BJ980	Hymenoptera	Apoidea	Apidae	Bombini	Bombus	Bombus friseanus	Beijing	39°43.590′	115°31.819′
SC082	Hymenoptera	Apoidea	Apidae	Bombini	Bombus	Bombus trifasciatus	SiChuan	39°43.590′	115°31.819′
SC208	Hymenoptera	Apoidea	Apidae	Bombini	Bombus	Bombus breviceps	SiChuan	39°43.590′	115°31.819′
SC287	Hymenoptera	Apoidea	Apidae	Bombini	Bombus	Bombus sichelii	SiChuan	39°43.590′	115°31.819′
SC340	Hymenoptera	Apoidea	Apidae	Bombini	Bombus	Bombus friseanus	SiChuan	32°46.635′	102°31.601′
BJ857	Diptera	-	Syrphidae	Eristalini	Eristalis	Eristalis tenax	Beijing	39°43.590′	115°31.819′
BJ871	Diptera	-	Syrphidae	Eristalini	Eristalis	Eristalis tenax	Beijing	39°43.590′	115°31.819′
BJ881	Diptera	-	Syrphidae	Eristalini	Eristalis	Eristalis tenax	Beijing	39°43.590′	115°31.819′
SC001	Hymenoptera	Apoidea	Apidae	Eucerini	Eucera	Eucera longicornis	SiChuan	39°43.590′	115°31.819′
SC101	Hymenoptera	Apoidea	Halictidae	Halictini	Lasioglossum	Lasioglossum affine	SiChuan	39°43.590′	115°31.819′
BJ1271	Lepidoptera	-	Hesperiidae	-	Lobocla	Lobocla bifasciatus	Beijing	39°43.590′	115°31.819′
BJ1210	Lepidoptera	-	Pieridae	Pierini	Pieris	Pieris rapae	Beijing	39°43.590′	115°31.819′
SC389	Lepidoptera	-	Pieridae	Pierini	Pieris	Pieris rapae	SiChuan	39°43.590′	115°31.819′
SC397	Lepidoptera	-	Pieridae	Pierini	Pieris	Pieris rapae	SiChuan	39°43.590′	115°31.819′
BJ776	Hymenoptera	Vespoidea	Vespidae	-	Vespa	Vespa bicolor	Beijing	39°48.775′	115°34.916′
BJ1270	Hymenoptera	Apoidea	Apidae	Xylocopini	Xylocopa	Xylocopa appendiculata	Beijing	39°48.775′	115°34.916′
BJ1261	Hymenoptera	Apoidea	Apidae	Bombini	Bombus	Bombus longipes	Beijing	39°48.775′	115°34.916′
BJ1091	Diptera	-	Syrphidae	Eristalini	Eristalis	Eristalis arbustorum	Beijing	39°48.775′	115°34.916′
SC023	Hymenoptera	Apoidea	Apidae	Eucerini	Eucera	Eucera longicornis	SiChuan	39°48.775′	115°34.916′
SC078	Hymenoptera	Apoidea	Halictidae	Halictini	Lasioglossum	Lasioglossum affine	SiChuan	39°48.775′	115°34.916′
BJ1066	Hymenoptera	Apoidea	Megachilidae	Megachilini	Megachile	Megachile sp	Beijing	39°48.775′	115°34.916′
BJ1078	Hymenoptera	Apoidea	Megachilidae	Megachilini	Megachile	Megachile sp	Beijing	39°48.775′	115°34.916′
SC102	Hymenoptera	Apoidea	Megachilidae	Megachilini	Megachile	Megachile sculpturalis	SiChuan	39°48.775′	115°34.916′
BJ1202	Lepidoptera	-	Pieridae	Pierini	Pieris	Pieris rapae	Beijing	39°48.775′	115°34.916′
HN664	Hymenoptera	Apoidea	Apidae	Meliponini	Trigona	Trigona ventralis	Hainan	39°48.775′	115°34.916′
BJ715	Hymenoptera	Vespoidea	Vespidae	-	Vespa	Vespa bicolor	Beijing	39°48.775′	115°34.916′
BJ748	Hymenoptera	Vespoidea	Vespidae	-	Vespa	Vespa bicolor	Beijing	39°48.775′	115°34.916′
BJ753	Hymenoptera	Vespoidea	Vespidae	-	Vespa	Vespa bicolor	Beijing	39°48.775′	115°34.916′
BJ1298	Hymenoptera	Apoidea	Apidae	Xylocopini	Xylocopa	Xylocopa appendiculata	Beijing	39°48.775′	115°34.916′
YN466	Hymenoptera	Apoidea	Apidae	Apini	Apis	Apis dorsata	Yunnan	39°48.775′	115°34.916′
BJ1138	Hymenoptera	Apoidea	Apidae	Melectini	Thyreus	Thyreus sp	Beijing	39°48.775′	115°34.916′
YN432	Hymenoptera	Apoidea	Apidae	Apini	Apis	Apis dorsata	Yunnan	39°48.775′	115°34.916′
YN433	Hymenoptera	Apoidea	Apidae	Apini	Apis	Apis dorsata	Yunnan	39°48.775′	115°34.916′
YN434	Hymenoptera	Apoidea	Apidae	Apini	Apis	Apis dorsata	Yunnan	39°48.775′	115°34.916′
YN435	Hymenoptera	Apoidea	Apidae	Apini	Apis	Apis dorsata	Yunnan	39°48.775′	115°34.916′
YN437	Hymenoptera	Apoidea	Apidae	Apini	Apis	Apis dorsata	Yunnan	39°48.775′	115°34.916′
YN439	Hymenoptera	Apoidea	Apidae	Apini	Apis	Apis dorsata	Yunnan	39°48.775′	115°34.916′
YN441	Hymenoptera	Apoidea	Apidae	Apini	Apis	Apis dorsata	Yunnan	39°48.775′	115°34.916′
YN442	Hymenoptera	Apoidea	Apidae	Apini	Apis	Apis dorsata	Yunnan	39°48.775′	115°34.916′
YN443	Hymenoptera	Apoidea	Apidae	Apini	Apis	Apis dorsata	Yunnan	39°48.775′	115°34.916′
YN445	Hymenoptera	Apoidea	Apidae	Apini	Apis	Apis dorsata	Yunnan	39°48.775′	115°34.916′
YN447	Hymenoptera	Apoidea	Apidae	Apini	Apis	Apis dorsata	Yunnan	39°48.775′	115°34.916′
YN448	Hymenoptera	Apoidea	Apidae	Apini	Apis	Apis dorsata	Yunnan	39°48.775′	115°34.916′
YN455	Hymenoptera	Apoidea	Apidae	Apini	Apis	Apis dorsata	Yunnan	39°48.775′	115°34.916′
YN457	Hymenoptera	Apoidea	Apidae	Apini	Apis	Apis dorsata	Yunnan	39°48.775′	115°34.916′
YN461	Hymenoptera	Apoidea	Apidae	Apini	Apis	Apis dorsata	Yunnan	39°48.775′	115°34.916′
YN462	Hymenoptera	Apoidea	Apidae	Apini	Apis	Apis dorsata	Yunnan	39°48.775′	115°34.916′
YN463	Hymenoptera	Apoidea	Apidae	Apini	Apis	Apis dorsata	Yunnan	39°48.775′	115°34.916′
YN464	Hymenoptera	Apoidea	Apidae	Apini	Apis	Apis dorsata	Yunnan	39°48.775′	115°34.916′
YN465	Hymenoptera	Apoidea	Apidae	Apini	Apis	Apis dorsata	Yunnan	39°48.775′	115°34.916′
YN467	Hymenoptera	Apoidea	Apidae	Apini	Apis	Apis dorsata	Yunnan	39°48.775′	115°34.916′
YN468	Hymenoptera	Apoidea	Apidae	Apini	Apis	Apis dorsata	Yunnan	39°48.775′	115°34.916′
YN470	Hymenoptera	Apoidea	Apidae	Apini	Apis	Apis dorsata	Yunnan	39°48.775′	115°34.916′
YN471	Hymenoptera	Apoidea	Apidae	Apini	Apis	Apis dorsata	Yunnan	39°48.775′	115°34.916′
YN472	Hymenoptera	Apoidea	Apidae	Apini	Apis	Apis dorsata	Yunnan	39°48.775′	115°34.916′
YN473	Hymenoptera	Apoidea	Apidae	Apini	Apis	Apis dorsata	Yunnan	39°48.775′	115°34.916′
YN474	Hymenoptera	Apoidea	Apidae	Apini	Apis	Apis dorsata	Yunnan	39°48.775′	115°34.916′
YN475	Hymenoptera	Apoidea	Apidae	Apini	Apis	Apis dorsata	Yunnan	39°48.775′	115°34.916′
YN476	Hymenoptera	Apoidea	Apidae	Apini	Apis	Apis dorsata	Yunnan	39°48.775′	115°34.916′
YN477	Hymenoptera	Apoidea	Apidae	Apini	Apis	Apis dorsata	Yunnan	39°48.775′	115°34.916′
YN478	Hymenoptera	Apoidea	Apidae	Apini	Apis	Apis dorsata	Yunnan	39°48.775′	115°34.916′
YN479	Hymenoptera	Apoidea	Apidae	Apini	Apis	Apis dorsata	Yunnan	39°48.775′	115°34.916′
YN480	Hymenoptera	Apoidea	Apidae	Apini	Apis	Apis dorsata	Yunnan	39°48.775′	115°34.916′
YN481	Hymenoptera	Apoidea	Apidae	Apini	Apis	Apis dorsata	Yunnan	39°48.775′	115°34.916′
YN502	Hymenoptera	Apoidea	Apidae	Apini	Apis	Apis florea	Yunnan	39°48.775′	115°34.916′
YN544	Hymenoptera	Apoidea	Apidae	Apini	Apis	Apis cerana	Yunnan	39°48.775′	115°34.916′
YN545	Hymenoptera	Apoidea	Apidae	Apini	Apis	Apis cerana	Yunnan	39°48.775′	115°34.916′
YN551	Hymenoptera	Apoidea	Apidae	Apini	Apis	Apis cerana	Yunnan	39°48.775′	115°34.916′
YN553	Hymenoptera	Apoidea	Apidae	Apini	Apis	Apis cerana	Yunnan	39°48.775′	115°34.916′
YN555	Hymenoptera	Apoidea	Apidae	Apini	Apis	Apis cerana	Yunnan	39°48.775′	115°34.916′
SC155	Hymenoptera	Apoidea	Apidae	Bombini	Bombus	Bombus trifasciatus	SiChuan	39°48.775′	115°34.916′
SC156	Hymenoptera	Apoidea	Apidae	Bombini	Bombus	Bombus trifasciatus	SiChuan	39°48.775′	115°34.916′
SC158	Hymenoptera	Apoidea	Apidae	Bombini	Bombus	Bombus trifasciatus	SiChuan	39°48.775′	115°34.916′
SC159	Hymenoptera	Apoidea	Apidae	Bombini	Bombus	Bombus trifasciatus	SiChuan	39°48.775′	115°34.916′
SC163	Hymenoptera	Apoidea	Apidae	Bombini	Bombus	Bombus trifasciatus	SiChuan	39°48.775′	115°34.916′
SC167	Hymenoptera	Apoidea	Apidae	Bombini	Bombus	Bombus trifasciatus	SiChuan	39°48.775′	115°34.916′
SC288	Hymenoptera	Apoidea	Apidae	Bombini	Bombus	Bombus sichelii	SiChuan	39°48.775′	115°34.916′
BJ1085	Diptera	-	Syrphidae	Eristalini	Eristalis	Eristalis arbustorum	Beijing	39°48.775′	115°34.916′
BJ869	Diptera	-	Syrphidae	Eristalini	Eristalis	Eristalis tenax	Beijing	39°48.775′	115°34.916′
SC038	Diptera	-	Syrphidae	Eristalini	Eristalis	Eristalis tenax	SiChuan	39°48.775′	115°34.916′
SC043	Diptera	-	Syrphidae	Eristalini	Eristalis	Eristalis tenax	SiChuan	39°48.775′	115°34.916′
SC221	Diptera	-	Syrphidae	Eristalini	Eristalis	Eristalis tenax	SiChuan	39°48.775′	115°34.916′
BJ732	Hymenoptera	Vespoidea	Vespidae	-	Vespa	Vespa bicolor	Beijing	39°48.775′	115°34.916′
YN459	Hymenoptera	Apoidea	Apidae	Apini	Apis	Apis dorsata	Yunnan	39°48.775′	115°34.916′
YN573	Hymenoptera	Apoidea	Apidae	Apini	Apis	Apis cerana	Yunnan	39°48.775′	115°34.916′
SC284	Hymenoptera	Apoidea	Apidae	Bombini	Bombus	Bombus sichelii	SiChuan	39°48.775′	115°34.916′
BJ1033	Hymenoptera	Apoidea	Apidae	Bombini	Bombus	Bombus friseanus	Beijing	39°48.775′	115°34.916′
BJ1045	Hymenoptera	Apoidea	Apidae	Bombini	Bombus	Bombus friseanus	Beijing	39°48.775′	115°34.916′
BJ786	Hymenoptera	Apoidea	Apidae	Bombini	Bombus	Bombus pyrosoma	Beijing	39°48.775′	115°34.916′
BJ904	Hymenoptera	Apoidea	Apidae	Bombini	Bombus	Bombus friseanus	Beijing	39°48.775′	115°34.916′
BJ908	Hymenoptera	Apoidea	Apidae	Bombini	Bombus	Bombus friseanus	Beijing	39°48.775′	115°34.916′
BJ936	Hymenoptera	Apoidea	Apidae	Bombini	Bombus	Bombus pyrosoma	Beijing	39°48.775′	115°34.916′
BJ961	Hymenoptera	Apoidea	Apidae	Bombini	Bombus	Bombus pyrosoma	Beijing	39°48.775′	115°34.916′
BJ964	Hymenoptera	Apoidea	Apidae	Bombini	Bombus	Bombus pyrosoma	Beijing	39°48.775′	115°34.916′
BJ981	Hymenoptera	Apoidea	Apidae	Bombini	Bombus	Bombus friseanus	Beijing	39°48.775′	115°34.916′
SC002	Hymenoptera	Apoidea	Apidae	Bombini	Bombus	Bombus pascuorum	SiChuan	39°48.775′	115°34.916′
BJ969	Hymenoptera	Apoidea	Apidae	Bombini	Bombus	Bombus pyrosoma	Beijing	39°48.775′	115°34.916′
BJ1014	Hymenoptera	Apoidea	Apidae	Bombini	Bombus	Bombus pyrosoma	Beijing	39°48.775′	115°34.916′
BJ1037	Hymenoptera	Apoidea	Apidae	Bombini	Bombus	Bombus friseanus	Beijing	39°48.775′	115°34.916′
BJ1039	Hymenoptera	Apoidea	Apidae	Bombini	Bombus	Bombus friseanus	Beijing	39°48.775′	115°34.916′
BJ1048	Hymenoptera	Apoidea	Apidae	Bombini	Bombus	Bombus friseanus	Beijing	39°48.775′	115°34.916′
BJ1052	Hymenoptera	Apoidea	Apidae	Bombini	Bombus	Bombus pyrosoma	Beijing	39°48.775′	115°34.916′
BJ1059	Hymenoptera	Apoidea	Apidae	Bombini	Bombus	Bombus friseanus	Beijing	39°48.775′	115°34.916′
BJ1061	Hymenoptera	Apoidea	Apidae	Bombini	Bombus	Bombus pyrosoma	Beijing	39°48.775′	115°34.916′
BJ780	Hymenoptera	Apoidea	Apidae	Bombini	Bombus	Bombus pyrosoma	Beijing	39°48.775′	115°34.916′
BJ788	Hymenoptera	Apoidea	Apidae	Bombini	Bombus	Bombus pyrosoma	Beijing	39°48.775′	115°34.916′
BJ796	Hymenoptera	Apoidea	Apidae	Bombini	Bombus	Bombus pyrosoma	Beijing	39°48.775′	115°34.916′
BJ802	Hymenoptera	Apoidea	Apidae	Bombini	Bombus	Bombus pyrosoma	Beijing	39°48.775′	115°34.916′
BJ826	Hymenoptera	Apoidea	Apidae	Bombini	Bombus	Bombus pyrosoma	Beijing	39°48.775′	115°34.916′
BJ902	Hymenoptera	Apoidea	Apidae	Bombini	Bombus	Bombus pyrosoma	Beijing	39°48.775′	115°34.916′
BJ910	Hymenoptera	Apoidea	Apidae	Bombini	Bombus	Bombus friseanus	Beijing	39°48.775′	115°34.916′
BJ912	Hymenoptera	Apoidea	Apidae	Bombini	Bombus	Bombus friseanus	Beijing	39°48.775′	115°34.916′
BJ925	Hymenoptera	Apoidea	Apidae	Bombini	Bombus	Bombus pyrosoma	Beijing	39°48.775′	115°34.916′
BJ990	Hymenoptera	Apoidea	Apidae	Bombini	Bombus	Bombus pyrosoma	Beijing	39°48.775′	115°34.916′
BJ997	Hymenoptera	Apoidea	Apidae	Bombini	Bombus	Bombus pyrosoma	Beijing	39°48.775′	115°34.916′
SC119	Hymenoptera	Apoidea	Apidae	Bombini	Bombus	Bombus longipes	SiChuan	39°48.775′	115°34.916′
SC120	Hymenoptera	Apoidea	Apidae	Bombini	Bombus	Bombus pyrosoma	SiChuan	39°48.775′	115°34.916′
SC123	Hymenoptera	Apoidea	Apidae	Bombini	Bombus	Bombus longipes	SiChuan	39°48.775′	115°34.916′
SC142	Hymenoptera	Apoidea	Apidae	Bombini	Bombus	Bombus pyrosoma	SiChuan	39°48.775′	115°34.916′
SC181	Hymenoptera	Apoidea	Apidae	Bombini	Bombus	Bombus pascuorum	SiChuan	39°48.775′	115°34.916′
SC257	Hymenoptera	Apoidea	Apidae	Bombini	Bombus	Bombus friseanus	SiChuan	39°48.775′	115°34.916′
SC369	Hymenoptera	Apoidea	Apidae	Bombini	Bombus	Bombus pascuorum	SiChuan	39°48.775′	115°34.916′
BJ1026	Hymenoptera	Apoidea	Apidae	Bombini	Bombus	Bombus pyrosoma	Beijing	39°48.775′	115°34.916′
BJ1041	Hymenoptera	Apoidea	Apidae	Bombini	Bombus	Bombus friseanus	Beijing	39°48.775′	115°34.916′
BJ1044	Hymenoptera	Apoidea	Apidae	Bombini	Bombus	Bombus friseanus	Beijing	39°48.775′	115°34.916′
BJ1050	Hymenoptera	Apoidea	Apidae	Bombini	Bombus	Bombus pyrosoma	Beijing	39°48.775′	115°34.916′
BJ785	Hymenoptera	Apoidea	Apidae	Bombini	Bombus	Bombus pyrosoma	Beijing	39°48.775′	115°34.916′
BJ792	Hymenoptera	Apoidea	Apidae	Bombini	Bombus	Bombus pyrosoma	Beijing	39°48.775′	115°34.916′
BJ803	Hymenoptera	Apoidea	Apidae	Bombini	Bombus	Bombus pyrosoma	Beijing	39°48.775′	115°34.916′
BJ827	Hymenoptera	Apoidea	Apidae	Bombini	Bombus	Bombus friseanus	Beijing	39°48.775′	115°34.916′
BJ918	Hymenoptera	Apoidea	Apidae	Bombini	Bombus	Bombus friseanus	Beijing	39°48.775′	115°34.916′
BJ924	Hymenoptera	Apoidea	Apidae	Bombini	Bombus	Bombus pyrosoma	Beijing	39°48.775′	115°34.916′
BJ942	Hymenoptera	Apoidea	Apidae	Bombini	Bombus	Bombus pyrosoma	Beijing	39°48.775′	115°34.916′
BJ977	Hymenoptera	Apoidea	Apidae	Bombini	Bombus	Bombus friseanus	Beijing	39°48.775′	115°34.916′
BJ986	Hymenoptera	Apoidea	Apidae	Bombini	Bombus	Bombus pyrosoma	Beijing	39°48.775′	115°34.916′
BJ998	Hymenoptera	Apoidea	Apidae	Bombini	Bombus	Bombus pyrosoma	Beijing	39°48.775′	115°34.916′
SC004	Hymenoptera	Apoidea	Apidae	Bombini	Bombus	Bombus pascuorum	SiChuan	39°48.775′	115°34.916′
SC124	Hymenoptera	Apoidea	Apidae	Bombini	Bombus	Bombus longipes	SiChuan	39°48.775′	115°34.916′
SC253	Hymenoptera	Apoidea	Apidae	Bombini	Bombus	Bombus pascuorum	SiChuan	39°48.775′	115°34.916′
SC306	Hymenoptera	Apoidea	Apidae	Bombini	Bombus	Bombus friseanus	SiChuan	39°48.775′	115°34.916′
YN497	Hymenoptera	Apoidea	Apidae	Apini	Apis	Apis florea	Yunnan	39°48.775′	115°34.916′
BJ1088	Hymenoptera	Apoidea	Apidae	Anthophorini	Amegilla	Amegilla dulcifera	Beijing	39°48.775′	115°34.916′
BJ1170	Hymenoptera	Apoidea	Apidae	Anthophorini	Amegilla	Amegilla dulcifera	Beijing	39°48.775′	115°34.916′
BJ1173	Hymenoptera	Apoidea	Apidae	Anthophorini	Amegilla	Amegilla dulcifera	Beijing	39°48.775′	115°34.916′
BJ1198	Hymenoptera	Apoidea	Apidae	Anthophorini	Amegilla	Amegilla dulcifera	Beijing	39°48.775′	115°34.916′
BJ1241	Hymenoptera	Apoidea	Apidae	Anthophorini	Amegilla	Amegilla dulcifera	Beijing	39°48.775′	115°34.916′
BJ1250	Hymenoptera	Apoidea	Apidae	Anthophorini	Amegilla	Amegilla dulcifera	Beijing	39°48.775′	115°34.916′
BJ1278	Hymenoptera	Apoidea	Apidae	Anthophorini	Amegilla	Amegilla dulcifera	Beijing	39°48.775′	115°34.916′
YN449	Hymenoptera	Apoidea	Apidae	Apini	Apis	Apis dorsata	Yunnan	39°48.775′	115°34.916′
BJ1304	Hymenoptera	Apoidea	Apidae	Bombini	Bombus	Bombus friseanus	Beijing	39°48.775′	115°34.916′
BJ821	Hymenoptera	Apoidea	Apidae	Bombini	Bombus	Bombus pyrosoma	Beijing	39°48.775′	115°34.916′
BJ970	Hymenoptera	Apoidea	Apidae	Bombini	Bombus	Bombus pyrosoma	Beijing	39°48.775′	115°34.916′
SC211	Hymenoptera	Apoidea	Apidae	Bombini	Bombus	Bombus breviceps	SiChuan	39°48.775′	115°34.916′
SC245	Hymenoptera	Apoidea	Apidae	Bombini	Bombus	Bombus friseanus	SiChuan	39°48.775′	115°34.916′
BJ1336	Hemiptera	-	Pentatomidae	Cappaeini	Halyomorpha	Halyomorpha halys	Beijing	39°48.775′	115°34.916′
SC396	Lepidoptera	-	Pieridae	Pierini	Pieris	Pieris rapae	SiChuan	39°48.775′	115°34.916′
BJ1117	Hymenoptera	Apoidea	Apidae	Melectini	Thyreus	Thyreus sp	Beijing	39°48.775′	115°34.916′
BJ1123	Hymenoptera	Apoidea	Apidae	Melectini	Thyreus	Thyreus sp	Beijing	39°48.775′	115°34.916′
YN436	Hymenoptera	Apoidea	Apidae	Apini	Apis	Apis dorsata	Yunnan	39°48.775′	115°34.916′
YN438	Hymenoptera	Apoidea	Apidae	Apini	Apis	Apis dorsata	Yunnan	39°48.775′	115°34.916′
YN440	Hymenoptera	Apoidea	Apidae	Apini	Apis	Apis dorsata	Yunnan	39°48.775′	115°34.916′
YN444	Hymenoptera	Apoidea	Apidae	Apini	Apis	Apis dorsata	Yunnan	21°55.790′	101°15.434′
YN446	Hymenoptera	Apoidea	Apidae	Apini	Apis	Apis dorsata	Yunnan	19°32.430′	109°32.811′
YN452	Hymenoptera	Apoidea	Apidae	Apini	Apis	Apis dorsata	Yunnan	19°32.430′	109°32.811′
YN454	Hymenoptera	Apoidea	Apidae	Apini	Apis	Apis dorsata	Yunnan	19°32.430′	109°32.811′
YN456	Hymenoptera	Apoidea	Apidae	Apini	Apis	Apis dorsata	Yunnan	19°32.430′	109°32.811′
YN458	Hymenoptera	Apoidea	Apidae	Apini	Apis	Apis dorsata	Yunnan	19°32.430′	109°32.811′
YN460	Hymenoptera	Apoidea	Apidae	Apini	Apis	Apis dorsata	Yunnan	19°32.430′	109°32.811′
YN489	Hymenoptera	Apoidea	Apidae	Apini	Apis	Apis florea	Yunnan	19°32.430′	109°32.811′
YN490	Hymenoptera	Apoidea	Apidae	Apini	Apis	Apis florea	Yunnan	19°32.430′	109°32.811′
YN491	Hymenoptera	Apoidea	Apidae	Apini	Apis	Apis florea	Yunnan	19°32.430′	109°32.811′
YN496	Hymenoptera	Apoidea	Apidae	Apini	Apis	Apis florea	Yunnan	19°32.430′	109°32.811′
YN510	Hymenoptera	Apoidea	Apidae	Apini	Apis	Apis florea	Yunnan	19°32.430′	109°32.811′
YN515	Hymenoptera	Apoidea	Apidae	Apini	Apis	Apis florea	Yunnan	19°32.430′	109°32.811′
YN519	Hymenoptera	Apoidea	Apidae	Apini	Apis	Apis florea	Yunnan	19°32.430′	109°32.811′
YN520	Hymenoptera	Apoidea	Apidae	Apini	Apis	Apis florea	Yunnan	19°32.430′	109°32.811′
YN521	Hymenoptera	Apoidea	Apidae	Apini	Apis	Apis florea	Yunnan	19°32.430′	109°32.811′
YN525	Hymenoptera	Apoidea	Apidae	Apini	Apis	Apis florea	Yunnan	19°32.430′	109°32.811′
YN532	Hymenoptera	Apoidea	Apidae	Apini	Apis	Apis cerana	Yunnan	19°32.430′	109°32.811′
YN533	Hymenoptera	Apoidea	Apidae	Apini	Apis	Apis cerana	Yunnan	19°32.430′	109°32.811′
YN534	Hymenoptera	Apoidea	Apidae	Apini	Apis	Apis cerana	Yunnan	19°32.430′	109°32.811′
YN536	Hymenoptera	Apoidea	Apidae	Apini	Apis	Apis cerana	Yunnan	19°32.430′	109°32.811′
YN537	Hymenoptera	Apoidea	Apidae	Apini	Apis	Apis cerana	Yunnan	19°32.430′	109°32.811′
YN538	Hymenoptera	Apoidea	Apidae	Apini	Apis	Apis cerana	Yunnan	19°32.430′	109°32.811′
YN539	Hymenoptera	Apoidea	Apidae	Apini	Apis	Apis cerana	Yunnan	21°55.790′	101°15.434′
YN540	Hymenoptera	Apoidea	Apidae	Apini	Apis	Apis cerana	Yunnan	21°55.790′	101°15.434′
YN542	Hymenoptera	Apoidea	Apidae	Apini	Apis	Apis cerana	Yunnan	19°32.430′	109°32.811′
YN543	Hymenoptera	Apoidea	Apidae	Apini	Apis	Apis cerana	Yunnan	19°32.430′	109°32.811′
YN546	Hymenoptera	Apoidea	Apidae	Apini	Apis	Apis cerana	Yunnan	19°32.430′	109°32.811′
YN547	Hymenoptera	Apoidea	Apidae	Apini	Apis	Apis cerana	Yunnan	19°32.430′	109°32.811′
YN548	Hymenoptera	Apoidea	Apidae	Apini	Apis	Apis cerana	Yunnan	19°32.430′	109°32.811′
YN549	Hymenoptera	Apoidea	Apidae	Apini	Apis	Apis cerana	Yunnan	19°32.430′	109°32.811′
YN552	Hymenoptera	Apoidea	Apidae	Apini	Apis	Apis cerana	Yunnan	19°32.430′	109°32.811′
YN554	Hymenoptera	Apoidea	Apidae	Apini	Apis	Apis cerana	Yunnan	32°25.690′	104°44.768′
YN556	Hymenoptera	Apoidea	Apidae	Apini	Apis	Apis cerana	Yunnan	32°25.690′	104°44.768′
YN557	Hymenoptera	Apoidea	Apidae	Apini	Apis	Apis cerana	Yunnan	32°25.690′	104°44.768′
YN558	Hymenoptera	Apoidea	Apidae	Apini	Apis	Apis cerana	Yunnan	32°25.690′	104°44.768′
YN560	Hymenoptera	Apoidea	Apidae	Apini	Apis	Apis cerana	Yunnan	32°25.690′	104°44.768′
YN563	Hymenoptera	Apoidea	Apidae	Apini	Apis	Apis cerana	Yunnan	32°25.690′	104°44.768′
YN564	Hymenoptera	Apoidea	Apidae	Apini	Apis	Apis cerana	Yunnan	32°25.690′	104°44.768′
YN565	Hymenoptera	Apoidea	Apidae	Apini	Apis	Apis cerana	Yunnan	32°25.690′	104°44.768′
YN566	Hymenoptera	Apoidea	Apidae	Apini	Apis	Apis cerana	Yunnan	32°25.690′	104°44.768′
YN569	Hymenoptera	Apoidea	Apidae	Apini	Apis	Apis cerana	Yunnan	32°25.690′	104°44.768′
YN571	Hymenoptera	Apoidea	Apidae	Apini	Apis	Apis cerana	Yunnan	32°25.690′	104°44.768′
YN572	Hymenoptera	Apoidea	Apidae	Apini	Apis	Apis cerana	Yunnan	32°25.690′	104°44.768′
YN574	Hymenoptera	Apoidea	Apidae	Apini	Apis	Apis cerana	Yunnan	32°25.690′	104°44.768′
YN575	Hymenoptera	Apoidea	Apidae	Apini	Apis	Apis cerana	Yunnan	32°25.690′	104°44.768′
YN577	Hymenoptera	Apoidea	Apidae	Apini	Apis	Apis cerana	Yunnan	32°25.690′	104°44.768′
YN578	Hymenoptera	Apoidea	Apidae	Apini	Apis	Apis cerana	Yunnan	30°17.483′	103°09.256′
YN579	Hymenoptera	Apoidea	Apidae	Apini	Apis	Apis cerana	Yunnan	30°17.483′	103°09.256′
YN580	Hymenoptera	Apoidea	Apidae	Apini	Apis	Apis cerana	Yunnan	30°17.483′	103°09.256′
YN581	Hymenoptera	Apoidea	Apidae	Apini	Apis	Apis cerana	Yunnan	30°17.483′	103°09.256′
BJ1120	Hymenoptera	Apoidea	Apidae	Bombini	Bombus	Bombus longipes	Beijing	30°17.483′	103°09.256′
BJ811	Hymenoptera	Apoidea	Apidae	Bombini	Bombus	Bombus pyrosoma	Beijing	30°17.483′	103°09.256′
BJ909	Hymenoptera	Apoidea	Apidae	Bombini	Bombus	Bombus friseanus	Beijing	39°48.775′	115°34.916′
BJ962	Hymenoptera	Apoidea	Apidae	Bombini	Bombus	Bombus pyrosoma	Beijing	32°32.324′	104°33.019′
BJ999	Hymenoptera	Apoidea	Apidae	Bombini	Bombus	Bombus pyrosoma	Beijing	33°16.091′	103°55.051′
SC017	Hymenoptera	Apoidea	Apidae	Bombini	Bombus	Bombus trifasciatus	SiChuan	33°16.091′	103°55.051′
SC021	Hymenoptera	Apoidea	Apidae	Bombini	Bombus	Bombus trifasciatus	SiChuan	33°16.091′	103°55.051′
SC084	Hymenoptera	Apoidea	Apidae	Bombini	Bombus	Bombus trifasciatus	SiChuan	33°16.091′	103°55.051′
SC133	Hymenoptera	Apoidea	Apidae	Bombini	Bombus	Bombus pyrosoma	SiChuan	33°16.091′	103°55.051′
SC152	Hymenoptera	Apoidea	Apidae	Bombini	Bombus	Bombus trifasciatus	SiChuan	33°16.091′	103°55.051′
SC153	Hymenoptera	Apoidea	Apidae	Bombini	Bombus	Bombus trifasciatus	SiChuan	33°16.091′	103°55.051′
SC188	Hymenoptera	Apoidea	Apidae	Bombini	Bombus	Bombus breviceps	SiChuan	33°16.091′	103°55.051′
SC213	Hymenoptera	Apoidea	Apidae	Bombini	Bombus	Bombus breviceps	SiChuan	33°16.091′	103°55.051′
SC217	Hymenoptera	Apoidea	Apidae	Bombini	Bombus	Bombus breviceps	SiChuan	33°16.091′	103°55.051′
SC218	Hymenoptera	Apoidea	Apidae	Bombini	Bombus	Bombus breviceps	SiChuan	32°53.417′	104°15.851′
SC219	Hymenoptera	Apoidea	Apidae	Bombini	Bombus	Bombus breviceps	SiChuan	32°53.417′	104°15.851′
SC241	Hymenoptera	Apoidea	Apidae	Bombini	Bombus	Bombus trifasciatus	SiChuan	32°53.417′	104°15.851′
SC278	Hymenoptera	Apoidea	Apidae	Bombini	Bombus	Bombus sichelii	SiChuan	32°53.417′	104°15.851′
SC300	Hymenoptera	Apoidea	Apidae	Bombini	Bombus	Bombus sichelii	SiChuan	32°25.690′	104°44.768′
SC304	Hymenoptera	Apoidea	Apidae	Bombini	Bombus	Bombus sichelii	SiChuan	32°25.690′	104°44.768′
SC338	Hymenoptera	Apoidea	Apidae	Bombini	Bombus	Bombus friseanus	SiChuan	32°25.690′	104°44.768′
SC374	Hymenoptera	Apoidea	Apidae	Ceratinini	Ceratina	Ceratina hieroglyphica	SiChuan	32°25.690′	104°44.768′
BJ864	Diptera	-	Syrphidae	Eristalini	Eristalis	Eristalis tenax	Beijing	32°25.690′	104°44.768′
BJ872	Diptera	-	Syrphidae	Eristalini	Eristalis	Eristalis tenax	Beijing	32°25.690′	104°44.768′
BJ877	Diptera	-	Syrphidae	Eristalini	Eristalis	Eristalis tenax	Beijing	32°25.690′	104°44.768′
SC034	Diptera	-	Syrphidae	Eristalini	Eristalis	Eristalis tenax	SiChuan	32°25.690′	104°44.768′
SC083	Diptera	-	Syrphidae	Eristalini	Eristalis	Eristalis tenax	SiChuan	32°25.690′	104°44.768′
SC085	Diptera	-	Syrphidae	Eristalini	Eristalis	Eristalis tenax	SiChuan	32°25.690′	104°44.768′
SC383	Diptera	-	Syrphidae	Eristalini	Eristalis	Eristalis tenax	SiChuan	32°25.690′	104°44.768′
BJ1345	Hemiptera	-	Pentatomidae	Cappaeini	Halyomorpha	Halyomorpha halys	Beijing	28°24.027′	104°34.639′
SC421	Lepidoptera	-	Pieridae	Pierini	Pieris	Pieris rapae	SiChuan	32°25.690′	104°44.768′
HN697	Hymenoptera	Apoidea	Apidae	Meliponini	Trigona	Trigona ventralis	Hainan	28°24.027′	104°34.639′
HN708	Hymenoptera	Apoidea	Apidae	Meliponini	Trigona	Trigona ventralis	Hainan	19°32.430′	109°32.811′
HN709	Hymenoptera	Apoidea	Apidae	Meliponini	Trigona	Trigona ventralis	Hainan	28°24.027′	104°34.639′
BJ721	Hymenoptera	Vespoidea	Vespidae	-	Vespa	Vespa bicolor	Beijing	28°24.027′	104°34.639′
BJ738	Hymenoptera	Vespoidea	Vespidae	-	Vespa	Vespa bicolor	Beijing	28°24.027′	104°34.639′
BJ762	Hymenoptera	Vespoidea	Vespidae	-	Vespa	Vespa bicolor	Beijing	28°23.764′	104°38.035′
BJ1245	Hymenoptera	Apoidea	Apidae	Xylocopini	Xylocopa	Xylocopa appendiculata	Beijing	28°23.764′	104°38.035′
BJ1262	Hymenoptera	Apoidea	Apidae	Xylocopini	Xylocopa	Xylocopa appendiculata	Beijing	28°23.764′	104°38.035′
SC207	Hymenoptera	Apoidea	Apidae	Xylocopini	Xylocopa	Xylocopa appendiculata	SiChuan	28°23.764′	104°38.035′
BJ1002	Hymenoptera	Apoidea	Apidae	Bombini	Bombus	Bombus pyrosoma	Beijing	28°23.764′	104°38.035′
BJ1003	Hymenoptera	Apoidea	Apidae	Bombini	Bombus	Bombus pyrosoma	Beijing	28°23.764′	104°38.035′
BJ1004	Hymenoptera	Apoidea	Apidae	Bombini	Bombus	Bombus pyrosoma	Beijing	28°23.764′	104°38.035′
BJ1005	Hymenoptera	Apoidea	Apidae	Bombini	Bombus	Bombus friseanus	Beijing	30°34.855′	103°15.478′
BJ1007	Hymenoptera	Apoidea	Apidae	Bombini	Bombus	Bombus pyrosoma	Beijing	30°34.855′	103°15.478′
BJ1008	Hymenoptera	Apoidea	Apidae	Bombini	Bombus	Bombus pyrosoma	Beijing	32°46.063′	102°31.224′
BJ1010	Hymenoptera	Apoidea	Apidae	Bombini	Bombus	Bombus pyrosoma	Beijing	32°46.063′	102°31.224′
BJ1011	Hymenoptera	Apoidea	Apidae	Bombini	Bombus	Bombus pyrosoma	Beijing	32°46.063′	102°31.224′
BJ1012	Hymenoptera	Apoidea	Apidae	Bombini	Bombus	Bombus pyrosoma	Beijing	32°46.063′	102°31.224′
BJ1013	Hymenoptera	Apoidea	Apidae	Bombini	Bombus	Bombus friseanus	Beijing	32°46.063′	102°31.224′
BJ1015	Hymenoptera	Apoidea	Apidae	Bombini	Bombus	Bombus pyrosoma	Beijing	32°46.063′	102°31.224′
BJ1016	Hymenoptera	Apoidea	Apidae	Bombini	Bombus	Bombus friseanus	Beijing	32°46.063′	102°31.224′
BJ1017	Hymenoptera	Apoidea	Apidae	Bombini	Bombus	Bombus friseanus	Beijing	32°46.063′	102°31.224′
BJ1018	Hymenoptera	Apoidea	Apidae	Bombini	Bombus	Bombus friseanus	Beijing	32°46.063′	102°31.224′
BJ1019	Hymenoptera	Apoidea	Apidae	Bombini	Bombus	Bombus friseanus	Beijing	32°46.063′	102°31.224′
BJ1022	Hymenoptera	Apoidea	Apidae	Bombini	Bombus	Bombus pyrosoma	Beijing	32°46.063′	102°31.224′
BJ1023	Hymenoptera	Apoidea	Apidae	Bombini	Bombus	Bombus pyrosoma	Beijing	32°46.063′	102°31.224′
BJ1024	Hymenoptera	Apoidea	Apidae	Bombini	Bombus	Bombus pyrosoma	Beijing	39°05.887′	102°36.648′
BJ1025	Hymenoptera	Apoidea	Apidae	Bombini	Bombus	Bombus pyrosoma	Beijing	39°05.887′	102°36.648′
BJ1028	Hymenoptera	Apoidea	Apidae	Bombini	Bombus	Bombus pyrosoma	Beijing	39°05.887′	102°36.648′
BJ1031	Hymenoptera	Apoidea	Apidae	Bombini	Bombus	Bombus friseanus	Beijing	39°05.887′	102°36.648′
BJ1032	Hymenoptera	Apoidea	Apidae	Bombini	Bombus	Bombus friseanus	Beijing	39°05.887′	102°36.648′
BJ1034	Hymenoptera	Apoidea	Apidae	Bombini	Bombus	Bombus friseanus	Beijing	39°05.887′	102°36.648′
BJ1036	Hymenoptera	Apoidea	Apidae	Bombini	Bombus	Bombus friseanus	Beijing	39°05.887′	102°36.648′
BJ1038	Hymenoptera	Apoidea	Apidae	Bombini	Bombus	Bombus friseanus	Beijing	39°05.887′	102°36.648′
BJ1040	Hymenoptera	Apoidea	Apidae	Bombini	Bombus	Bombus friseanus	Beijing	39°05.887′	102°36.648′
BJ1042	Hymenoptera	Apoidea	Apidae	Bombini	Bombus	Bombus friseanus	Beijing	39°05.887′	102°36.648′
BJ1047	Hymenoptera	Apoidea	Apidae	Bombini	Bombus	Bombus friseanus	Beijing	39°05.887′	102°36.648′
BJ1051	Hymenoptera	Apoidea	Apidae	Bombini	Bombus	Bombus pyrosoma	Beijing	39°05.887′	102°36.648′
BJ1053	Hymenoptera	Apoidea	Apidae	Bombini	Bombus	Bombus pyrosoma	Beijing	30°04.696′	102°59.398′
BJ1062	Hymenoptera	Apoidea	Apidae	Bombini	Bombus	Bombus friseanus	Beijing	30°04.696′	102°59.398′
BJ1063	Hymenoptera	Apoidea	Apidae	Bombini	Bombus	Bombus friseanus	Beijing	30°04.696′	102°59.398′
BJ1233	Hymenoptera	Apoidea	Apidae	Bombini	Bombus	Bombus longipes	Beijing	30°04.696′	102°59.398′
BJ778	Hymenoptera	Apoidea	Apidae	Bombini	Bombus	Bombus pyrosoma	Beijing	32°46.635′	102°31.601′
BJ779	Hymenoptera	Apoidea	Apidae	Bombini	Bombus	Bombus pyrosoma	Beijing	32°46.635′	102°31.601′
BJ781	Hymenoptera	Apoidea	Apidae	Bombini	Bombus	Bombus pyrosoma	Beijing	32°46.635′	102°31.601′
BJ783	Hymenoptera	Apoidea	Apidae	Bombini	Bombus	Bombus pyrosoma	Beijing	32°46.635′	102°31.601′
BJ787	Hymenoptera	Apoidea	Apidae	Bombini	Bombus	Bombus pyrosoma	Beijing	32°46.635′	102°31.601′
BJ789	Hymenoptera	Apoidea	Apidae	Bombini	Bombus	Bombus pyrosoma	Beijing	32°46.635′	102°31.601′
BJ790	Hymenoptera	Apoidea	Apidae	Bombini	Bombus	Bombus pyrosoma	Beijing	32°46.635′	102°31.601′
BJ791	Hymenoptera	Apoidea	Apidae	Bombini	Bombus	Bombus pyrosoma	Beijing	32°46.635′	102°31.601′
BJ793	Hymenoptera	Apoidea	Apidae	Bombini	Bombus	Bombus pyrosoma	Beijing	32°46.635′	102°31.601′
BJ794	Hymenoptera	Apoidea	Apidae	Bombini	Bombus	Bombus pyrosoma	Beijing	32°46.635′	102°31.601′
BJ797	Hymenoptera	Apoidea	Apidae	Bombini	Bombus	Bombus pyrosoma	Beijing	32°46.635′	102°31.601′
BJ800	Hymenoptera	Apoidea	Apidae	Bombini	Bombus	Bombus pyrosoma	Beijing	32°46.635′	102°31.601′
BJ801	Hymenoptera	Apoidea	Apidae	Bombini	Bombus	Bombus pyrosoma	Beijing	30°04.889′	103°03.856′
BJ805	Hymenoptera	Apoidea	Apidae	Bombini	Bombus	Bombus pyrosoma	Beijing	30°04.889′	103°03.856′
BJ806	Hymenoptera	Apoidea	Apidae	Bombini	Bombus	Bombus pyrosoma	Beijing	30°04.889′	103°03.856′
BJ807	Hymenoptera	Apoidea	Apidae	Bombini	Bombus	Bombus pyrosoma	Beijing	30°04.889′	103°03.856′
BJ808	Hymenoptera	Apoidea	Apidae	Bombini	Bombus	Bombus pyrosoma	Beijing	30°04.889′	103°03.856′
BJ809	Hymenoptera	Apoidea	Apidae	Bombini	Bombus	Bombus pyrosoma	Beijing	30°04.889′	103°03.856′
BJ810	Hymenoptera	Apoidea	Apidae	Bombini	Bombus	Bombus pyrosoma	Beijing	30°04.889′	103°03.856′
BJ814	Hymenoptera	Apoidea	Apidae	Bombini	Bombus	Bombus pyrosoma	Beijing	30°34.855′	103°15.487′
BJ817	Hymenoptera	Apoidea	Apidae	Bombini	Bombus	Bombus pyrosoma	Beijing	30°34.855′	103°15.487′
BJ818	Hymenoptera	Apoidea	Apidae	Bombini	Bombus	Bombus pyrosoma	Beijing	30°34.855′	103°15.487′
BJ820	Hymenoptera	Apoidea	Apidae	Bombini	Bombus	Bombus pyrosoma	Beijing	30°34.855′	103°15.487′
BJ822	Hymenoptera	Apoidea	Apidae	Bombini	Bombus	Bombus pyrosoma	Beijing	30°53.575′	103°33.559′
BJ825	Hymenoptera	Apoidea	Apidae	Bombini	Bombus	Bombus pyrosoma	Beijing	30°53.575′	103°33.559′
BJ828	Hymenoptera	Apoidea	Apidae	Bombini	Bombus	Bombus pyrosoma	Beijing	30°53.575′	103°33.559′
BJ829	Hymenoptera	Apoidea	Apidae	Bombini	Bombus	Bombus pyrosoma	Beijing	30°53.575′	103°33.559′
BJ830	Hymenoptera	Apoidea	Apidae	Bombini	Bombus	Bombus pyrosoma	Beijing	32°25.690′	104°44.768′
BJ831	Hymenoptera	Apoidea	Apidae	Bombini	Bombus	Bombus pyrosoma	Beijing	21°55.790′	101°15.434′
BJ832	Hymenoptera	Apoidea	Apidae	Bombini	Bombus	Bombus pyrosoma	Beijing	21°55.790′	101°15.434′
BJ895	Hymenoptera	Apoidea	Apidae	Bombini	Bombus	Bombus pyrosoma	Beijing	21°55.790′	101°15.434′
BJ899	Hymenoptera	Apoidea	Apidae	Bombini	Bombus	Bombus pyrosoma	Beijing	21°55.790′	101°15.434′
BJ900	Hymenoptera	Apoidea	Apidae	Bombini	Bombus	Bombus pyrosoma	Beijing	21°55.790′	101°15.434′
BJ905	Hymenoptera	Apoidea	Apidae	Bombini	Bombus	Bombus friseanus	Beijing	21°55.790′	101°15.434′
BJ906	Hymenoptera	Apoidea	Apidae	Bombini	Bombus	Bombus friseanus	Beijing	21°55.790′	101°15.434′
BJ913	Hymenoptera	Apoidea	Apidae	Bombini	Bombus	Bombus friseanus	Beijing	21°55.790′	101°15.434′
BJ914	Hymenoptera	Apoidea	Apidae	Bombini	Bombus	Bombus pyrosoma	Beijing	21°55.790′	101°15.434′
BJ917	Hymenoptera	Apoidea	Apidae	Bombini	Bombus	Bombus friseanus	Beijing	21°55.790′	101°15.434′
BJ919	Hymenoptera	Apoidea	Apidae	Bombini	Bombus	Bombus pyrosoma	Beijing	21°55.790′	101°15.434′
BJ921	Hymenoptera	Apoidea	Apidae	Bombini	Bombus	Bombus pyrosoma	Beijing	21°55.790′	101°15.434′
BJ922	Hymenoptera	Apoidea	Apidae	Bombini	Bombus	Bombus pyrosoma	Beijing	21°55.790′	101°15.434′
BJ927	Hymenoptera	Apoidea	Apidae	Bombini	Bombus	Bombus friseanus	Beijing	21°55.790′	101°15.434′
BJ928	Hymenoptera	Apoidea	Apidae	Bombini	Bombus	Bombus pyrosoma	Beijing	21°55.790′	101°15.434′
BJ929	Hymenoptera	Apoidea	Apidae	Bombini	Bombus	Bombus pyrosoma	Beijing	21°55.790′	101°15.434′
BJ930	Hymenoptera	Apoidea	Apidae	Bombini	Bombus	Bombus pyrosoma	Beijing	21°55.790′	101°15.434′
BJ931	Hymenoptera	Apoidea	Apidae	Bombini	Bombus	Bombus pyrosoma	Beijing	21°55.790′	101°15.434′
BJ932	Hymenoptera	Apoidea	Apidae	Bombini	Bombus	Bombus pyrosoma	Beijing	21°55.790′	101°15.434′
BJ934	Hymenoptera	Apoidea	Apidae	Bombini	Bombus	Bombus pyrosoma	Beijing	21°55.790′	101°15.434′
BJ935	Hymenoptera	Apoidea	Apidae	Bombini	Bombus	Bombus pyrosoma	Beijing	21°55.790′	101°15.434′
BJ938	Hymenoptera	Apoidea	Apidae	Bombini	Bombus	Bombus pyrosoma	Beijing	21°55.790′	101°15.434′
BJ939	Hymenoptera	Apoidea	Apidae	Bombini	Bombus	Bombus pyrosoma	Beijing	21°55.790′	101°15.434′
BJ940	Hymenoptera	Apoidea	Apidae	Bombini	Bombus	Bombus pyrosoma	Beijing	21°55.790′	101°15.434′
BJ943	Hymenoptera	Apoidea	Apidae	Bombini	Bombus	Bombus pyrosoma	Beijing	21°55.790′	101°15.434′
BJ944	Hymenoptera	Apoidea	Apidae	Bombini	Bombus	Bombus pyrosoma	Beijing	21°55.790′	101°15.434′
BJ946	Hymenoptera	Apoidea	Apidae	Bombini	Bombus	Bombus pyrosoma	Beijing	21°55.790′	101°15.434′
BJ947	Hymenoptera	Apoidea	Apidae	Bombini	Bombus	Bombus pyrosoma	Beijing	21°55.790′	101°15.434′
BJ949	Hymenoptera	Apoidea	Apidae	Bombini	Bombus	Bombus pyrosoma	Beijing	21°55.790′	101°15.434′
BJ953	Hymenoptera	Apoidea	Apidae	Bombini	Bombus	Bombus pyrosoma	Beijing	21°55.790′	101°15.434′
BJ954	Hymenoptera	Apoidea	Apidae	Bombini	Bombus	Bombus pyrosoma	Beijing	21°55.790′	101°15.434′
BJ955	Hymenoptera	Apoidea	Apidae	Bombini	Bombus	Bombus pyrosoma	Beijing	21°55.790′	101°15.434′
BJ956	Hymenoptera	Apoidea	Apidae	Bombini	Bombus	Bombus pyrosoma	Beijing	21°55.790′	101°15.434′
BJ957	Hymenoptera	Apoidea	Apidae	Bombini	Bombus	Bombus pyrosoma	Beijing	21°55.790′	101°15.434′
BJ959	Hymenoptera	Apoidea	Apidae	Bombini	Bombus	Bombus pyrosoma	Beijing	21°55.790′	101°15.434′
BJ960	Hymenoptera	Apoidea	Apidae	Bombini	Bombus	Bombus pyrosoma	Beijing	21°55.790′	101°15.434′
BJ963	Hymenoptera	Apoidea	Apidae	Bombini	Bombus	Bombus pyrosoma	Beijing	21°55.790′	101°15.434′
BJ965	Hymenoptera	Apoidea	Apidae	Bombini	Bombus	Bombus pyrosoma	Beijing	21°55.790′	101°15.434′
BJ966	Hymenoptera	Apoidea	Apidae	Bombini	Bombus	Bombus pyrosoma	Beijing	21°55.790′	101°15.434′
BJ967	Hymenoptera	Apoidea	Apidae	Bombini	Bombus	Bombus friseanus	Beijing	21°55.790′	101°15.434′
BJ968	Hymenoptera	Apoidea	Apidae	Bombini	Bombus	Bombus pyrosoma	Beijing	21°55.790′	101°15.434′
BJ971	Hymenoptera	Apoidea	Apidae	Bombini	Bombus	Bombus pyrosoma	Beijing	21°55.790′	101°15.434′
BJ972	Hymenoptera	Apoidea	Apidae	Bombini	Bombus	Bombus pyrosoma	Beijing	21°55.790′	101°15.434′
BJ973	Hymenoptera	Apoidea	Apidae	Bombini	Bombus	Bombus friseanus	Beijing	21°55.790′	101°15.434′
BJ974	Hymenoptera	Apoidea	Apidae	Bombini	Bombus	Bombus friseanus	Beijing	21°55.790′	101°15.434′
BJ975	Hymenoptera	Apoidea	Apidae	Bombini	Bombus	Bombus pyrosoma	Beijing	21°55.790′	101°15.434′
BJ976	Hymenoptera	Apoidea	Apidae	Bombini	Bombus	Bombus friseanus	Beijing	21°55.790′	101°15.434′
BJ978	Hymenoptera	Apoidea	Apidae	Bombini	Bombus	Bombus friseanus	Beijing	21°55.790′	101°15.434′
BJ983	Hymenoptera	Apoidea	Apidae	Bombini	Bombus	Bombus friseanus	Beijing	21°55.790′	101°15.434′
BJ984	Hymenoptera	Apoidea	Apidae	Bombini	Bombus	Bombus friseanus	Beijing	21°55.790′	101°15.434′
BJ985	Hymenoptera	Apoidea	Apidae	Bombini	Bombus	Bombus pyrosoma	Beijing	21°55.790′	101°15.434′
BJ987	Hymenoptera	Apoidea	Apidae	Bombini	Bombus	Bombus pyrosoma	Beijing	21°55.790′	101°15.434′
BJ988	Hymenoptera	Apoidea	Apidae	Bombini	Bombus	Bombus pyrosoma	Beijing	21°55.790′	101°15.434′
BJ989	Hymenoptera	Apoidea	Apidae	Bombini	Bombus	Bombus pyrosoma	Beijing	21°55.790′	101°15.434′
BJ992	Hymenoptera	Apoidea	Apidae	Bombini	Bombus	Bombus friseanus	Beijing	21°55.790′	101°15.434′
BJ995	Hymenoptera	Apoidea	Apidae	Bombini	Bombus	Bombus friseanus	Beijing	21°55.790′	101°15.434′
SC003	Hymenoptera	Apoidea	Apidae	Bombini	Bombus	Bombus pascuorum	SiChuan	21°55.790′	101°15.434′
SC005	Hymenoptera	Apoidea	Apidae	Bombini	Bombus	Bombus pascuorum	SiChuan	21°55.790′	101°15.434′
SC006	Hymenoptera	Apoidea	Apidae	Bombini	Bombus	Bombus pascuorum	SiChuan	21°55.790′	101°15.434′
SC044	Hymenoptera	Apoidea	Apidae	Bombini	Bombus	Bombus pascuorum	SiChuan	21°55.790′	101°15.434′
SC125	Hymenoptera	Apoidea	Apidae	Bombini	Bombus	Bombus pascuorum	SiChuan	21°55.790′	101°15.434′
SC130	Hymenoptera	Apoidea	Apidae	Bombini	Bombus	Bombus longipes	SiChuan	21°55.790′	101°15.434′
SC131	Hymenoptera	Apoidea	Apidae	Bombini	Bombus	Bombus pyrosoma	SiChuan	21°55.790′	101°15.434′
SC134	Hymenoptera	Apoidea	Apidae	Bombini	Bombus	Bombus longipes	SiChuan	21°55.790′	101°15.434′
SC136	Hymenoptera	Apoidea	Apidae	Bombini	Bombus	Bombus pyrosoma	SiChuan	21°55.790′	101°15.434′
SC138	Hymenoptera	Apoidea	Apidae	Bombini	Bombus	Bombus longipes	SiChuan	21°55.790′	101°15.434′
SC141	Hymenoptera	Apoidea	Apidae	Bombini	Bombus	Bombus pascuorum	SiChuan	21°55.790′	101°15.434′
SC144	Hymenoptera	Apoidea	Apidae	Bombini	Bombus	Bombus pascuorum	SiChuan	21°55.790′	101°15.434′
SC154	Hymenoptera	Apoidea	Apidae	Bombini	Bombus	Bombus pascuorum	SiChuan	21°55.790′	101°15.434′
SC198	Hymenoptera	Apoidea	Apidae	Bombini	Bombus	Bombus breviceps	SiChuan	21°55.790′	101°15.434′
SC206	Hymenoptera	Apoidea	Apidae	Bombini	Bombus	Bombus breviceps	SiChuan	21°55.790′	101°15.434′
SC212	Hymenoptera	Apoidea	Apidae	Bombini	Bombus	Bombus breviceps	SiChuan	21°55.790′	101°15.434′
SC249	Hymenoptera	Apoidea	Apidae	Bombini	Bombus	Bombus pascuorum	SiChuan	21°55.790′	101°15.434′
SC261	Hymenoptera	Apoidea	Apidae	Bombini	Bombus	Bombus pascuorum	SiChuan	21°55.790′	101°15.434′
SC264	Hymenoptera	Apoidea	Apidae	Bombini	Bombus	Bombus friseanus	SiChuan	21°55.790′	101°15.434′
SC265	Hymenoptera	Apoidea	Apidae	Bombini	Bombus	Bombus pascuorum	SiChuan	21°55.790′	101°15.434′
SC266	Hymenoptera	Apoidea	Apidae	Bombini	Bombus	Bombus pascuorum	SiChuan	21°55.790′	101°15.434′
SC267	Hymenoptera	Apoidea	Apidae	Bombini	Bombus	Bombus pascuorum	SiChuan	21°55.790′	101°15.434′
SC268	Hymenoptera	Apoidea	Apidae	Bombini	Bombus	Bombus pascuorum	SiChuan	21°55.790′	101°15.434′
SC269	Hymenoptera	Apoidea	Apidae	Bombini	Bombus	Bombus friseanus	SiChuan	21°55.790′	101°15.434′
SC271	Hymenoptera	Apoidea	Apidae	Bombini	Bombus	Bombus friseanus	SiChuan	21°55.790′	101°15.434′
SC289	Hymenoptera	Apoidea	Apidae	Bombini	Bombus	Bombus friseanus	SiChuan	21°55.790′	101°15.434′
SC303	Hymenoptera	Apoidea	Apidae	Bombini	Bombus	Bombus sichelii	SiChuan	21°55.790′	101°15.434′
SC316	Hymenoptera	Apoidea	Apidae	Bombini	Bombus	Bombus breviceps	SiChuan	21°55.790′	101°15.434′
SC325	Hymenoptera	Apoidea	Apidae	Bombini	Bombus	Bombus friseanus	SiChuan	21°55.790′	101°15.434′
SC328	Hymenoptera	Apoidea	Apidae	Bombini	Bombus	Bombus friseanus	SiChuan	21°55.790′	101°15.434′
SC345	Hymenoptera	Apoidea	Apidae	Bombini	Bombus	Bombus friseanus	SiChuan	21°55.790′	101°15.434′
SC354	Hymenoptera	Apoidea	Apidae	Bombini	Bombus	Bombus pascuorum	SiChuan	21°55.790′	101°15.434′
SC355	Hymenoptera	Apoidea	Apidae	Bombini	Bombus	Bombus friseanus	SiChuan	21°55.790′	101°15.434′
SC357	Hymenoptera	Apoidea	Apidae	Bombini	Bombus	Bombus pascuorum	SiChuan	21°55.790′	101°15.434′
SC358	Hymenoptera	Apoidea	Apidae	Bombini	Bombus	Bombus pascuorum	SiChuan	21°55.790′	101°15.434′
SC361	Hymenoptera	Apoidea	Apidae	Bombini	Bombus	Bombus friseanus	SiChuan	21°55.790′	101°15.434′
SC367	Hymenoptera	Apoidea	Apidae	Bombini	Bombus	Bombus friseanus	SiChuan	21°55.790′	101°15.434′
BJ1158	Hymenoptera	Apoidea	Apidae	Anthophorini	Amegilla	Amegilla dulcifera	Beijing	21°55.790′	101°15.434′
BJ1164	Hymenoptera	Apoidea	Apidae	Anthophorini	Amegilla	Amegilla dulcifera	Beijing	21°55.790′	101°15.434′
BJ1169	Hymenoptera	Apoidea	Apidae	Anthophorini	Amegilla	Amegilla dulcifera	Beijing	21°55.790′	101°15.434′
BJ1178	Hymenoptera	Apoidea	Apidae	Anthophorini	Amegilla	Amegilla dulcifera	Beijing	21°55.790′	101°15.434′
BJ1191	Hymenoptera	Apoidea	Apidae	Anthophorini	Amegilla	Amegilla dulcifera	Beijing	21°55.790′	101°15.434′
BJ1257	Hymenoptera	Apoidea	Apidae	Anthophorini	Amegilla	Amegilla dulcifera	Beijing	21°55.790′	101°15.434′
BJ1258	Hymenoptera	Apoidea	Apidae	Anthophorini	Amegilla	Amegilla dulcifera	Beijing	21°55.790′	101°15.434′
BJ1285	Hymenoptera	Apoidea	Apidae	Anthophorini	Amegilla	Amegilla dulcifera	Beijing	21°55.790′	101°15.434′
BJ1292	Hymenoptera	Apoidea	Apidae	Anthophorini	Amegilla	Amegilla dulcifera	Beijing	21°55.790′	101°15.434′
BJ1311	Hymenoptera	Apoidea	Apidae	Anthophorini	Amegilla	Amegilla dulcifera	Beijing	21°55.790′	101°15.434′
YN484	Hymenoptera	Apoidea	Apidae	Apini	Apis	Apis florea	Yunnan	21°55.790′	101°15.434′
YN505	Hymenoptera	Apoidea	Apidae	Apini	Apis	Apis florea	Yunnan	21°55.790′	101°15.434′
YN527	Hymenoptera	Apoidea	Apidae	Apini	Apis	Apis florea	Yunnan	21°55.790′	101°15.434′
YN528	Hymenoptera	Apoidea	Apidae	Apini	Apis	Apis florea	Yunnan	21°55.790′	101°15.434′
YN570	Hymenoptera	Apoidea	Apidae	Apini	Apis	Apis cerana	Yunnan	21°55.790′	101°15.434′
BJ1030	Hymenoptera	Apoidea	Apidae	Bombini	Bombus	Bombus pyrosoma	Beijing	21°55.790′	101°15.434′
BJ815	Hymenoptera	Apoidea	Apidae	Bombini	Bombus	Bombus pyrosoma	Beijing	21°55.790′	101°15.434′
BJ958	Hymenoptera	Apoidea	Apidae	Bombini	Bombus	Bombus pyrosoma	Beijing	21°55.790′	101°15.434′
SC290	Hymenoptera	Apoidea	Apidae	Bombini	Bombus	Bombus sichelii	SiChuan	21°55.790′	101°15.434′
SC302	Hymenoptera	Apoidea	Apidae	Bombini	Bombus	Bombus sichelii	SiChuan	21°55.790′	101°15.434′
SC390	Hymenoptera	Apoidea	Apidae	Bombini	Bombus	Bombus trifasciatus	SiChuan	21°55.790′	101°15.434′
SC418	Diptera	-	Syrphidae	Eristalini	Eristalis	Eristalis arbustorum	SiChuan	21°55.790′	101°15.434′
BJ1274	Hymenoptera	Apoidea	Halictidae	-	Nomia	Nomia pavonura	Beijing	21°55.790′	101°15.434′
SC229	Hymenoptera	Apoidea	Megachilidae	Osmiini	Osmia	Osmia taurus	SiChuan	21°55.790′	101°15.434′
BJ1127	Lepidoptera	-	Pieridae	Pierini	Pieris	Pieris rapae	Beijing	21°55.790′	101°15.434′
BJ1215	Lepidoptera	-	Pieridae	Pierini	Pieris	Pieris rapae	Beijing	21°55.790′	101°15.434′
HN681	Hymenoptera	Apoidea	Apidae	Meliponini	Trigona	Trigona ventralis	Hainan	21°55.790′	101°15.434′
HN682	Hymenoptera	Apoidea	Apidae	Meliponini	Trigona	Trigona ventralis	Hainan	21°55.790′	101°15.434′
HN691	Hymenoptera	Apoidea	Apidae	Meliponini	Trigona	Trigona ventralis	Hainan	21°55.790′	101°15.434′
BJ720	Hymenoptera	Vespoidea	Vespidae	-	Vespa	Vespa bicolor	Beijing	21°55.790′	101°15.434′
BJ722	Hymenoptera	Vespoidea	Vespidae	-	Vespa	Vespa bicolor	Beijing	21°55.790′	101°15.434′

## Sheet: Table.S2
Table S2. A) Average Bray-Curtis distance matrix between host genera. B) Host genetic distance matrix used for Mantel correlation test.
A)	Amegilla	Apis	Bombus	Eristalis	Lobocla	Megachile	Osmia	Pieris	Thyreus	Trigona	Vespa	Xylocopa
Amegilla	0.161717	0.565557	0.582634	0.63708	0.557622	0.58582	0.581049	0.54923	0.664429	0.672455	0.634116	0.564469
Apis	0.565557	0	0.448532	0.524978	0.621368	0.651758	0.44009	0.606552	0.719887	0.715652	0.489344	0.394152
Bombus	0.582634	0.448532	0.297929	0.549542	0.623026	0.650969	0.481681	0.614447	0.720456	0.722169	0.540956	0.463359
Eristalis	0.63708	0.524978	0.549542	0	0.534001	0.693299	0.529233	0.531573	0.755502	0.761459	0.523542	0.518241
Lobocla	0.557622	0.621368	0.623026	0.534001	0.137294	0.649687	0.610773	0.413737	0.707129	0.719221	0.581706	0.60401
Megachile	0.58582	0.651758	0.650969	0.693299	0.649687	0.324949	0.639697	0.640831	0.66689	0.668002	0.684664	0.64105
Osmia	0.581049	0.44009	0.481681	0.529233	0.610773	0.639697	0.167677	0.611685	0.729831	0.728279	0.497731	0.434466
Pieris	0.54923	0.606552	0.614447	0.531573	0.413737	0.640831	0.611685	0.154898	0.699259	0.708641	0.57989	0.596242
Thyreus	0.664429	0.719887	0.720456	0.755502	0.707129	0.66689	0.729831	0.699259	0	0.552345	0.736321	0.710679
Trigona	0.672455	0.715652	0.722169	0.761459	0.719221	0.668002	0.728279	0.708641	0.552345	0	0.747486	0.72129
Vespa	0.634116	0.489344	0.540956	0.523542	0.581706	0.684664	0.497731	0.57989	0.736321	0.747486	0	0.457973
Xylocopa	0.564469	0.394152	0.463359	0.518241	0.60401	0.64105	0.434466	0.596242	0.710679	0.72129	0.457973	0.145994
B)	Amegilla	Apis	Bombus	Eristalis	Lobocla	Megachile	Osmia	Pieris	Thyreus	Trigona	Vespa	Xylocopa
Amegilla	1076.94	1217.67	1351.24	1466.84	1600.3	1346.14	1235.66	1308.85	1002.72	1430.75	1236.46	1270.84
Apis	1217.67	828.896	1124.1	1270.39	1451.22	1127.68	1085.79	1191.55	892.279	1227.37	984.576	1059.99
Bombus	1351.24	1705.27	867.628	1379.75	1558.74	1258.57	1232.25	1327.38	1050.29	1334.47	1143.59	1199.67
Eristalis	1466.84	1270.39	1379.75	1133.06	1661.62	1379.55	1347.07	1439.7	1175.79	1451.62	1278.13	1322.69
Lobocla	1600.3	1451.22	1558.74	1661.62	516.241	1556.07	1528.78	1608.09	1364.29	1626.17	1457.24	1500.65
Megachile	1346.14	1127.68	1258.57	1379.55	1556.07	1085.3	1214.45	1308.68	1019.69	1343.52	1130.12	1140.37
Osmia	1235.66	1085.79	1232.25	1347.07	1528.78	1214.45	714.565	1220.09	999.036	1314.95	1106.91	1153.63
Pieris	1308.85	1191.55	1327.38	1439.7	1608.09	1308.68	1220.09	1309.76	1081.26	1407.92	1201.24	1255.8
Thyreus	1002.72	892.279	1050.29	1175.79	1364.29	1019.69	999.036	1081.26	680.345	1161.98	902.062	965.877
Trigona	1430.75	1227.37	1334.47	1451.62	1626.17	1343.52	1314.95	1407.92	1161.98	906.488	1235.1	1286.46
Vespa	1236.46	984.576	1143.59	1278.13	1457.24	1130.12	1106.91	1201.24	902.062	1235.1	780.66	1069.42
Xylocopa	1270.84	1059.99	1199.67	1322.69	1500.65	1140.37	1153.63	1255.8	965.877	1286.46	1069.42	903.973

## Sheet: Table.S3
Table S3. Datamined genomes from the NCBI with the taxonomy, source of the cultured sample, listed genome representation, and assembly level.
ID	Taxonomy	Source	Genome Representation	Assembly Level
ASM320270v1	Frischella perrara	Honeybee	Full	Contig
ASM320281v1	Gilliamella apicola	Honeybee	Full	Contig
ASM169070v1	Gilliamella apicola	Honeybee	Full	Contig
ASM169068v1	Gilliamella apicola	Honeybee	Full	Contig
ASM320265v1	Gilliamella apicola	Honeybee	Full	Contig
ASM169374v1	Gilliamella apicola	Honeybee	Full	Contig
ASM169053v1	Gilliamella apicola	Bumblebee	Full	Contig
ASM169375v1	Gilliamella apicola	Honeybee	Full	Contig
ASM169073v1	Gilliamella apicola	Honeybee	Full	Contig
ASM169043v1	Gilliamella apicola	Bumblebee	Full	Contig
ASM169038v1	Gilliamella apicola	Bumblebee	Full	Contig
ASM169065v1	Gilliamella apicola	Bumblebee	Full	Contig
ASM169026v1	Gilliamella apicola	Bumblebee	Full	Contig
ASM169089v1	Gilliamella apicola	Bumblebee	Full	Contig
ASM169058v1	Gilliamella apicola	Bumblebee	Full	Contig
ASM214185v1	Gilliamella apicola	Honeybee	Full	Contig
ASM214215v1	Gilliamella apis	Honeybee	Full	Contig
ASM320277v1	Gilliamella apis	Honeybee	Full	Contig
ASM320287v1	Gilliamella apis	Honeybee	Full	Contig
ASM169017v1	Gilliamella apis	Honeybee	Full	Contig
ASM1964163v1	Frischella perrara	Honeybee	Full	Contig
BiG_1.2	Candidatus Schmidhempelia	Bumblebee	Full	Contig
ASM363427v1	Orbus hercynius	Wild Boar	Full	Scaffold
ASM1174566v1	Zophobihabitans entericus	Environmental	Full	Complete Genome
ASM676v1	Pseudomonas aeruginosa	Culture	Full	Complete Genome
ASM468414v1	Serratia marcescens	Sludge	full	Contig
ASM395787v1	Serratia marcescens	Pond Water	full	Contig
ASM671500v1	Serratia marcescens	Culture	full	Contig
ASM2011549v1	Klebsiella pneumoniae	Culture	full	Contig
ASM159094v1	Klebsiella pneumoniae	Culture	full	Contig
ASM157126v1	Cedecea neteri	Culture	full	Contig
ASM2062188v1	Cedecea davisae	Human	full	Contig
ASM1890669v1	Cedecea davisae	Human	full	Contig
ASM1844685v1	Cedecea lapagei	Human	full	Contig
ASM211159v1	Lonsdalea britannica	Quercus robur	Full	Contig
ASM211163v1	Lonsdalea britannica	Quercus robur	Full	Contig
ASM211162v1	Lonsdalea iberica	Quercus pyrenaica	Full	Contig
LonsB104	Lonsdalea quercina	Quercus agrifolia	Full	Contig
ASM373008v1	Lonsdalea populi	Popular	Full	Contig
ASM326973v1	Lonsdalea populi	Popular	Full	Contig
LonsB83	Lonsdalea quercina	Quercus palustris	Full	Contig
ASM584v2	Escherichia coli	Culture	Full	Complete Genome
ASM174218v1	Pectobacterium wasabiae	Eutrema japonicum	Full	Complete Genome
ASM230735v1	Pectobacterium polaris	Solanum tuberosum	Full	Complete Genome

## Sheet: Table.S4
Table S4. Orbaceae ANIb calculated by Anvio representing whole genome level nucleotide variations.
	ASM1174566v1	ASM169017v1	ASM169026v1	ASM169038v1	ASM169043v1	ASM169053v1	ASM169058v1	ASM169065v1	ASM169068v1	ASM169070v1	ASM169073v1	ASM169089v1	ASM169374v1	ASM169375v1	ASM1964163v1	ASM214185v1	ASM214215v1	ASM320265v1	ASM320270v1	ASM320277v1	ASM320281v1	ASM320287v1	ASM363427v1	ASM676v1	BiG_1_2	G_Eristali
ASM1174566v1	1	0.737655	0.73083	0.733766	0.734564	0.734874	0.732568	0.733637	0.733342	0.733382	0.733967	0.734923	0.733567	0.736413	0.731511	0.734055	0.736993	0.733964	0.731328	0.735422	0.734476	0.736982	0.732271	0.712678	0.733183	0.727021
ASM169017v1	0.735509	1	0.786325	0.785876	0.787552	0.788747	0.78546	0.789311	0.783806	0.783452	0.801892	0.787256	0.834606	0.790527	0.746682	0.801061	0.974405	0.857813	0.752697	0.938052	0.801274	0.976004	0.742162	0.713368	0.734333	0.752787
ASM169026v1	0.732052	0.788061	1	0.80977	0.960345	0.83827	0.810008	0.837288	0.786676	0.785848	0.793826	0.960141	0.785412	0.790919	0.743873	0.794204	0.787634	0.781167	0.742609	0.786572	0.796317	0.787314	0.740759	0.690424	0.737775	0.75515
ASM169038v1	0.733594	0.785558	0.810429	1	0.812783	0.843172	0.994163	0.841066	0.788412	0.787759	0.794057	0.8125	0.783967	0.790619	0.743794	0.793495	0.785499	0.780931	0.743527	0.786311	0.796828	0.784935	0.740961	0.715465	0.737589	0.754531
ASM169043v1	0.734806	0.789968	0.959632	0.813894	1	0.846143	0.81397	0.845171	0.787621	0.786604	0.79635	0.992632	0.785631	0.792226	0.747669	0.798032	0.789282	0.781129	0.746776	0.788358	0.79994	0.789326	0.743903	0.740336	0.741323	0.754189
ASM169053v1	0.73713	0.790404	0.836203	0.846874	0.846934	1	0.844337	0.939417	0.790551	0.789585	0.800184	0.845659	0.7878	0.792405	0.746665	0.800639	0.789767	0.781984	0.748438	0.78969	0.803271	0.789685	0.745692	0.745833	0.741049	0.755352
ASM169058v1	0.734072	0.786631	0.812305	0.9948	0.814401	0.843679	1	0.841325	0.789631	0.789619	0.794173	0.814555	0.785184	0.792328	0.746429	0.79477	0.786622	0.781701	0.745038	0.786531	0.798298	0.785924	0.741493	0.716771	0.739199	0.75514
ASM169065v1	0.734638	0.790327	0.837399	0.841543	0.845408	0.940197	0.841237	1	0.790954	0.789476	0.799275	0.843442	0.787924	0.794189	0.747496	0.799754	0.790054	0.783963	0.747032	0.789809	0.80124	0.789938	0.742908	0.710242	0.737236	0.755197
ASM169068v1	0.734064	0.783623	0.787085	0.788377	0.787907	0.790088	0.788253	0.79053	1	0.901622	0.787113	0.787549	0.782317	0.7865	0.74427	0.787254	0.782875	0.778755	0.744688	0.783273	0.786805	0.783001	0.739814	0.725216	0.732624	0.75475
ASM169070v1	0.732377	0.783924	0.786691	0.788907	0.786982	0.789864	0.788455	0.790228	0.898859	1	0.787886	0.787105	0.780445	0.786421	0.746547	0.788036	0.783591	0.777907	0.744999	0.783199	0.787853	0.78409	0.741426	0.720847	0.732892	0.754697
ASM169073v1	0.735473	0.801711	0.792362	0.791941	0.794808	0.799899	0.793643	0.799054	0.786512	0.786265	1	0.795186	0.794303	0.793999	0.749025	0.932253	0.800739	0.802291	0.757768	0.798752	0.976554	0.800778	0.743993	0.717938	0.735467	0.75506
ASM169089v1	0.735196	0.789734	0.959699	0.81349	0.9929	0.84626	0.813942	0.84344	0.787248	0.787149	0.797162	1	0.785947	0.792761	0.748	0.797803	0.78924	0.781196	0.745866	0.787617	0.800841	0.789021	0.742781	0.725907	0.738475	0.754972
ASM169374v1	0.732252	0.834494	0.783411	0.783843	0.783955	0.786334	0.783474	0.786392	0.781435	0.779512	0.793499	0.783791	1	0.793118	0.753483	0.79267	0.834041	0.850401	0.744636	0.832472	0.793112	0.833574	0.739368	0.709564	0.73216	0.750198
ASM169375v1	0.735145	0.791721	0.790988	0.791734	0.793009	0.793864	0.79166	0.793288	0.786364	0.786955	0.795579	0.792912	0.794914	1	0.752854	0.796956	0.791778	0.787642	0.746407	0.789418	0.796321	0.791408	0.743771	0.737615	0.737024	0.756004
ASM1964163v1	0.730094	0.747369	0.744124	0.743838	0.745509	0.745675	0.744087	0.747128	0.743951	0.745474	0.746879	0.745577	0.755563	0.750481	1	0.747026	0.747059	0.746122	0.778224	0.746722	0.749003	0.746652	0.745991	0.709381	0.732448	0.736807
ASM214185v1	0.73418	0.800685	0.794306	0.794116	0.796756	0.800017	0.793766	0.799417	0.787396	0.787169	0.932162	0.797101	0.793644	0.795928	0.746071	1	0.79987	0.800246	0.75421	0.79846	0.932046	0.799913	0.738995	0.704353	0.731413	0.755098
ASM214215v1	0.734428	0.976089	0.786804	0.785299	0.78796	0.787942	0.785131	0.789003	0.782876	0.782226	0.799857	0.78761	0.834464	0.790475	0.746526	0.799366	1	0.856651	0.750689	0.939626	0.800866	0.976589	0.74074	0.717506	0.732737	0.753833
ASM320265v1	0.731196	0.857	0.780203	0.781432	0.780754	0.782374	0.781486	0.783728	0.778096	0.778087	0.801364	0.780642	0.852625	0.784666	0.746176	0.800394	0.855166	1	0.757905	0.845074	0.801833	0.855404	0.73908	0.705691	0.732428	0.751412
ASM320270v1	0.729764	0.752222	0.744125	0.743234	0.746031	0.744304	0.742934	0.74551	0.74303	0.744476	0.754975	0.746187	0.745527	0.745544	0.777731	0.754705	0.750842	0.759329	1	0.750686	0.754197	0.749183	0.743925	0.722365	0.735412	0.735738
ASM320277v1	0.733546	0.941988	0.786215	0.785405	0.78713	0.787693	0.785133	0.788356	0.783286	0.782563	0.799493	0.786186	0.834234	0.788052	0.745719	0.798245	0.942701	0.84884	0.750507	1	0.79891	0.941706	0.740986	0.715652	0.732064	0.752053
ASM320281v1	0.733086	0.801666	0.795644	0.79592	0.796078	0.800001	0.796657	0.799537	0.786356	0.786543	0.97759	0.796128	0.794662	0.794461	0.749156	0.932405	0.801441	0.803485	0.753043	0.798871	1	0.801286	0.74017	0.707501	0.735152	0.754407
ASM320287v1	0.734271	0.977593	0.786004	0.785133	0.787314	0.78767	0.784901	0.788591	0.783152	0.783054	0.800189	0.786862	0.834905	0.789879	0.74672	0.799752	0.976535	0.856142	0.749628	0.939059	0.800311	1	0.741168	0.714506	0.733002	0.752172
ASM363427v1	0.729765	0.743462	0.739748	0.739678	0.741025	0.741264	0.739375	0.741092	0.739635	0.740901	0.740421	0.741045	0.739962	0.742483	0.745237	0.739293	0.742343	0.738572	0.744538	0.74014	0.740541	0.742428	1	0.685946	0.729671	0.739696
ASM676v1	0.716902	0.737697	0.716764	0.734739	0.743502	0.742158	0.721121	0.732227	0.691231	0.692657	0.747185	0.744967	0.718544	0.739468	0.744363	0.753489	0.740426	0.736959	0.739835	0.734521	0.758548	0.737269	0.724015	1	0.733873	0.668594
BiG_1_2	0.733102	0.737127	0.7381	0.739134	0.740536	0.739563	0.739605	0.735035	0.731125	0.733481	0.735983	0.739338	0.732978	0.736635	0.734423	0.734086	0.735811	0.734569	0.7374	0.736229	0.736887	0.735486	0.734679	0.74229	1	0.725654
G_Eristali	0.726808	0.752631	0.75494	0.755481	0.755131	0.755791	0.7556	0.754723	0.756272	0.756197	0.753914	0.755382	0.751088	0.754831	0.736171	0.754378	0.752976	0.751157	0.733942	0.752058	0.754081	0.752575	0.738776	0.66558	0.725693	1

## Sheet: Table.S5
Table S5. Cedecea ANIb calculated by Anvio representing whole genome level nucleotide variations.
	ASM1318619v1	ASM157126v1	ASM159094v1	ASM1844685v1	ASM1890669v1	ASM2011549v1	ASM2062188v1	ASM395787v1	ASM468414v1	ASM671500v1	ASM68493v1	Fly_Cedecea
ASM1318619v1	1	0.389224	0.400511	0.396853	0.400343	0.402216	0.400719	0.282569	0.300102	0.305394	0.864524	0.336061
ASM157126v1	0.336625	1	0.352131	0.69922	0.613016	0.352594	0.620135	0.251849	0.265651	0.274131	0.337401	0.440356
ASM159094v1	0.339324	0.338764	1	0.336341	0.33423	0.992522	0.33374	0.252993	0.264516	0.268217	0.338572	0.278391
ASM1844685v1	0.374865	0.760281	0.38058	1	0.677381	0.381829	0.670007	0.278671	0.29716	0.303734	0.372019	0.487247
ASM1890669v1	0.371506	0.651965	0.367859	0.663324	1	0.368549	0.907925	0.273128	0.291116	0.293031	0.373078	0.432837
ASM2011549v1	0.33732	0.338624	0.986846	0.337652	0.334335	1	0.334011	0.252005	0.263167	0.266186	0.337191	0.278176
ASM2062188v1	0.378038	0.672053	0.376635	0.666785	0.926471	0.377867	1	0.278472	0.29375	0.300328	0.377302	0.440303
ASM395787v1	0.26931	0.272148	0.283523	0.275564	0.276113	0.284084	0.276035	1	0.865037	0.817458	0.269259	0.228856
ASM468414v1	0.281155	0.284538	0.294835	0.28994	0.289216	0.295739	0.287097	0.856812	1	0.830393	0.280744	0.233996
ASM671500v1	0.24996	0.25771	0.256693	0.259109	0.256229	0.256811	0.256134	0.69838	0.715477	1	0.249978	0.209334
ASM68493v1	0.855671	0.386034	0.396875	0.393022	0.398002	0.398766	0.395202	0.281411	0.300086	0.301836	1	0.332974
Fly_Cedecea	0.411031	0.630167	0.411766	0.639812	0.578762	0.412627	0.579195	0.295838	0.308012	0.316879	0.41136	1

## Sheet: Table.S6
Table S6. Lonsdalea ANIb calculated by Anvio representing whole genome level nucleotide variations.
	ASM174218v1	ASM211159v1	ASM211162v1	ASM211163v1	ASM230735v1	ASM326973v1	ASM373008v1	ASM584v2	LonsB104	LonsB83	Wasp_isolate
ASM174218v1	1	0.248116	0.245557	0.248399	0.621201	0.248382	0.249333	0.196641	0.255086	0.253801	0.238385
ASM211159v1	0.318974	1	0.759218	0.901037	0.323694	0.71976	0.71967	0.214586	0.744156	0.772105	0.886683
ASM211162v1	0.324968	0.795289	1	0.782535	0.331735	0.718651	0.722981	0.219329	0.819351	0.855633	0.766921
ASM211163v1	0.32064	0.903162	0.746852	1	0.326376	0.727519	0.70642	0.212386	0.742639	0.769273	0.872732
ASM230735v1	0.644025	0.263839	0.261397	0.264433	1	0.262614	0.263649	0.207572	0.269484	0.270178	0.250014
ASM326973v1	0.317173	0.724458	0.691295	0.735424	0.324304	1	0.90652	0.211474	0.705321	0.732715	0.704604
ASM373008v1	0.334285	0.755997	0.727103	0.743631	0.340271	0.942007	1	0.221833	0.746134	0.768901	0.734585
ASM584v2	0.217082	0.187544	0.183325	0.185722	0.220926	0.184788	0.18639	1	0.187638	0.189475	0.176997
LonsB104	0.331416	0.757633	0.798327	0.753843	0.337969	0.7165	0.723597	0.219631	1	0.84188	0.734805
LonsB83	0.330262	0.784806	0.830648	0.780553	0.340715	0.741741	0.744667	0.2211	0.842466	1	0.754579
Wasp_isolate	0.32897	0.932259	0.770871	0.91785	0.329487	0.738913	0.736666	0.218126	0.768409	0.7871	1

## Sheet: Table.S7
Table S7. Candidatus Gilliamella eristali metabolic predictions from Anvio. The cutoff threshold is set at the Anvio default (0.75). For further analysis each pathway was manually investigated.
unique_id	bin_name	kegg_module	module_name	module_class	module_category	module_subcategory	module_definition	module_completeness	module_is_complete	kofam_hits_in_module	gene_caller_ids_in_module	warnings
0	Fly_Bin_2	M00001	Glycolysis (Embden-Meyerhof pathway), glucose => pyruvate	Pathway modules	Carbohydrate metabolism	Central carbohydrate metabolism	(K00844,K12407,K00845,K00886,K08074,K00918) (K01810,K06859,K13810,K15916) (K00850,K16370,K21071,K00918) (K01623,K01624,K11645,K16305,K16306) K01803 ((K00134,K00150) K00927,K11389) (K01834,K15633,K15634,K15635) K01689 (K00873,K12406)	0.8	TRUE	K00134,K00873,K00927,K01624,K01624,K01689,K01803,K01810,K01834	5.11198e+42	None
1	Fly_Bin_2	M00002	Glycolysis, core module involving three-carbon compounds	Pathway modules	Carbohydrate metabolism	Central carbohydrate metabolism	K01803 ((K00134,K00150) K00927,K11389) (K01834,K15633,K15634,K15635) K01689 (K00873,K12406)	1	TRUE	K00134,K00873,K00927,K01689,K01803,K01834	5.11198e+27	None
2	Fly_Bin_2	M00003	Gluconeogenesis, oxaloacetate => fructose-6P	Pathway modules	Carbohydrate metabolism	Central carbohydrate metabolism	(K01596,K01610) K01689 (K01834,K15633,K15634,K15635) K00927 (K00134,K00150) K01803 ((K01623,K01624,K11645) (K03841,K02446,K11532,K01086,K04041),K01622)	0.875	TRUE	K00134,K00927,K01624,K01624,K01689,K01803,K01834,K03841	5.1119e+37	None
3	Fly_Bin_2	M00307	Pyruvate oxidation, pyruvate => acetyl-CoA	Pathway modules	Carbohydrate metabolism	Central carbohydrate metabolism	((K00163,K00161+K00162)+K00627+K00382-K13997),K00169+K00170+K00171+(K00172,K00189),K03737	1	TRUE	K00163,K00382,K00627,K03737	2.08242e+19	None
4	Fly_Bin_2	M00009	Citrate cycle (TCA cycle, Krebs cycle)	Pathway modules	Carbohydrate metabolism	Central carbohydrate metabolism	(K01647,K05942) (K01681,K01682) (K00031,K00030) (K00164+K00658+K00382,K00174+K00175-K00177-K00176) (K01902+K01903,K01899+K01900,K18118) (K00234+K00235+K00236+K00237,K00239+K00240+K00241-(K00242,K18859,K18860),K00244+K00245+K00246-K00247) (K01676,K01679,K01677+K01678) (K00026,K00025,K00024,K00116)	0.333333	FALSE	K00244,K00247,K00382,K01647,K01902,K01903	1.83212e+29	None
5	Fly_Bin_2	M00010	Citrate cycle, first carbon oxidation, oxaloacetate => 2-oxoglutarate	Pathway modules	Carbohydrate metabolism	Central carbohydrate metabolism	(K01647,K05942) (K01681,K01682) (K00031,K00030)	0.333333	FALSE	K01647	17865	None
6	Fly_Bin_2	M00011	Citrate cycle, second carbon oxidation, 2-oxoglutarate => oxaloacetate	Pathway modules	Carbohydrate metabolism	Central carbohydrate metabolism	(K00164+K00658+K00382,K00174+K00175-K00177-K00176) (K01902+K01903,K01899+K01900,K18118) (K00234+K00235+K00236+K00237,K00239+K00240+K00241-(K00242,K18859,K18860),K00244+K00245+K00246-K00247) (K01676,K01679,K01677+K01678) (K00026,K00025,K00024,K00116)	0.333333	FALSE	K00244,K00247,K00382,K01902,K01903	1.83212e+24	None
7	Fly_Bin_2	M00004	Pentose phosphate pathway (Pentose phosphate cycle)	Pathway modules	Carbohydrate metabolism	Central carbohydrate metabolism	(K13937,((K00036,K19243) (K01057,K07404))) K00033 K01783 (K01807,K01808) K00615 K00616 (K01810,K06859,K13810,K15916)	0.714286	FALSE	K00615,K00616,K01783,K01783,K01807,K01810	5.31053e+26	None
8	Fly_Bin_2	M00007	Pentose phosphate pathway, non-oxidative phase, fructose 6P => ribose 5P	Pathway modules	Carbohydrate metabolism	Central carbohydrate metabolism	K00615 (K00616,K13810) K01783 (K01807,K01808)	1	TRUE	K00615,K00616,K01783,K01783,K01807	5.31053e+21	None
9	Fly_Bin_2	M00580	Pentose phosphate pathway, archaea, fructose 6P => ribose 5P	Pathway modules	Carbohydrate metabolism	Central carbohydrate metabolism	(K08094 (K08093,K13812),K13831) K01807	0.666667	FALSE	K01807,K08094	209811200	None
10	Fly_Bin_2	M00005	PRPP biosynthesis, ribose 5P => PRPP	Pathway modules	Carbohydrate metabolism	Central carbohydrate metabolism	K00948	1	TRUE	K00948	17365	None
11	Fly_Bin_2	M00008	Entner-Doudoroff pathway, glucose-6P => glyceraldehyde-3P + pyruvate	Pathway modules	Carbohydrate metabolism	Central carbohydrate metabolism	K00036 (K01057,K07404) K01690 K01625	0.5	FALSE	K01625,K01690	1726922196	None
12	Fly_Bin_2	M00308	Semi-phosphorylative Entner-Doudoroff pathway, gluconate => glycerate-3P	Pathway modules	Carbohydrate metabolism	Central carbohydrate metabolism	K05308 K00874 K01625 (K00134 K00927,K00131,K18978)	0.8	TRUE	K00134,K00874,K00927,K01625	5.11532e+16	None
13	Fly_Bin_2	M00631	D-Galacturonate degradation (bacteria), D-galacturonate => pyruvate + D-glyceraldehyde 3P	Pathway modules	Carbohydrate metabolism	Other carbohydrate metabolism	K01812 K00041 (K01685,K16849+K16850) K00874 (K01625,K17463)	1	TRUE	K00041,K00874,K01625,K01685,K01812	1.80805e+23	None
14	Fly_Bin_2	M00061	D-Glucuronate degradation, D-glucuronate => pyruvate + D-glyceraldehyde 3P	Pathway modules	Carbohydrate metabolism	Other carbohydrate metabolism	K01812 K00040 (K01686,K08323) K00874 (K01625,K17463)	0.8	TRUE	K00874,K01625,K01686,K01812	5.31617e+18	None
15	Fly_Bin_2	M00632	Galactose degradation, Leloir pathway, galactose => alpha-D-glucose-1P	Pathway modules	Carbohydrate metabolism	Other carbohydrate metabolism	K01785 K00849 K00965 K01784	0.25	FALSE	K01784	18301	None
16	Fly_Bin_2	M00552	D-galactonate degradation, De Ley-Doudoroff pathway, D-galactonate => glycerate-3P	Pathway modules	Carbohydrate metabolism	Other carbohydrate metabolism	K01684 K00883 K01631 K00134 K00927	0.4	FALSE	K00134,K00927	51118992	None
17	Fly_Bin_2	M00129	Ascorbate biosynthesis, animals, glucose-1P => ascorbate	Pathway modules	Carbohydrate metabolism	Other carbohydrate metabolism	K00963 K00012 K00699 K01195 K00002 K01053 K00103	0.142857	FALSE	K00963	21740	None
18	Fly_Bin_2	M00114	Ascorbate biosynthesis, plants, fructose-6P => ascorbate	Pathway modules	Carbohydrate metabolism	Other carbohydrate metabolism	K01809 K17497 K00966 K10046 K14190 K10047 K17744 K00225	0.125	FALSE	K01809	18310	None
19	Fly_Bin_2	M00550	Ascorbate degradation, ascorbate => D-xylulose-5P	Pathway modules	Carbohydrate metabolism	Other carbohydrate metabolism	K02821+K02822+K03475 K03476 K03078 K03079 K03077	1	TRUE	K02821,K02821,K02822,K02822,K03077,K03078,K03079,K03475,K03475,K03476	2.25492e+49	None
20	Fly_Bin_2	M00854	Glycogen biosynthesis, glucose-1P => glycogen/starch	Pathway modules	Carbohydrate metabolism	Other carbohydrate metabolism	(K00963 (K00693+K00750,K16150,K16153,K13679,K20812)),(K00975 (K00703,K13679,K20812)) (K00700,K16149)	0.333333	FALSE	K00963	21740	None
21	Fly_Bin_2	M00855	Glycogen degradation, glycogen => glucose-6P	Pathway modules	Carbohydrate metabolism	Other carbohydrate metabolism	(K00688,K16153) (K01196,((K00705,K22451) (K02438,K01200))) (K15779,K01835,K15778)	0.333333	FALSE	K01835	18317	None
22	Fly_Bin_2	M00549	Nucleotide sugar biosynthesis, glucose => UDP-glucose	Pathway modules	Carbohydrate metabolism	Other carbohydrate metabolism	(K00844,K00845,K12407,K00886) (K01835,K15779,K15778) (K00963,K12447)	0.666667	FALSE	K00963,K01835	2174018317	None
23	Fly_Bin_2	M00892	UDP-N-acetyl-D-glucosamine biosynthesis, eukaryotes, glucose => UDP-GlcNAc	Pathway modules	Carbohydrate metabolism	Other carbohydrate metabolism	(K00844,K12407,K00845) K01810 K00820 K00621 K01836 K00972	0.333333	FALSE	K00820,K01810	2185821754	None
24	Fly_Bin_2	M00909	UDP-N-acetyl-D-glucosamine biosynthesis, prokaryotes, glucose => UDP-GlcNAc	Pathway modules	Carbohydrate metabolism	Other carbohydrate metabolism	K00845 (K01810,K13810,K15916) K00820 K03431 K04042	0.8	TRUE	K00820,K01810,K03431,K04042	2.18582e+18	None
25	Fly_Bin_2	M00012	Glyoxylate cycle	Pathway modules	Carbohydrate metabolism	Other carbohydrate metabolism	K01647 (K01681,K01682) K01637 (K01638,K19282) (K00026,K00025,K00024)	0.2	FALSE	K01647	17865	None
26	Fly_Bin_2	M00373	Ethylmalonyl pathway	Pathway modules	Carbohydrate metabolism	Other carbohydrate metabolism	K00626 K00023 K17865 K14446 K14447 K14448 K14449 K08691 K14451 K01965+K01966 K05606 K01847	0.0833333	FALSE	K00626	20357	None
27	Fly_Bin_2	M00740	Methylaspartate cycle	Pathway modules	Carbohydrate metabolism	Other carbohydrate metabolism	K01647 K01681 K00031 K00261 K19268+K01846 K04835 K19280 K14449 K19281 K19282 K00024	0.0909091	FALSE	K01647	17865	None
28	Fly_Bin_2	M00532	Photorespiration	Pathway modules	Carbohydrate metabolism	Other carbohydrate metabolism	(K01601-K01602) K19269 K11517 K03781 K14272 K00600 K00830 (K15893,K15919) K15918 K00281+K00605+K00382+K02437	0.225	FALSE	K00382,K00600,K03781,K03781	2.08262e+17	None
29	Fly_Bin_2	M00131	Inositol phosphate metabolism, Ins(1,3,4,5)P4 => Ins(1,3,4)P3 => myo-inositol	Pathway modules	Carbohydrate metabolism	Other carbohydrate metabolism	K01106 K01107 K01109 K01092	0.25	FALSE	K01092	18960	None
30	Fly_Bin_2	M00165	Reductive pentose phosphate cycle (Calvin cycle)	Pathway modules	Energy metabolism	Carbon fixation	K00855 (K01601-K01602) K00927 (K05298,K00150,K00134) (K01623,K01624) (K03841,K02446,K11532,K01086) K00615 (K01623,K01624) (K01100,K11532,K01086) K00615 (K01807,K01808)	0.727273	FALSE	K00134,K00615,K00927,K01624,K01624,K01807,K03841	5.11531e+31	None
31	Fly_Bin_2	M00166	Reductive pentose phosphate cycle, ribulose-5P => glyceraldehyde-3P	Pathway modules	Energy metabolism	Carbon fixation	K00855 (K01601-K01602) K00927 (K05298,K00150,K00134)	0.5	FALSE	K00134,K00927	51118992	None
32	Fly_Bin_2	M00167	Reductive pentose phosphate cycle, glyceraldehyde-3P => ribulose-5P	Pathway modules	Energy metabolism	Carbon fixation	(K01623,K01624) (K03841,K02446,K11532,K01086) K00615 (K01623,K01624) (K01100,K11532,K01086) K00615 (K01807,K01808)	0.857143	TRUE	K00615,K01624,K01624,K01807,K03841	5.31022e+23	None
33	Fly_Bin_2	M00168	CAM (Crassulacean acid metabolism), dark	Pathway modules	Energy metabolism	Carbon fixation	K01595 (K00025,K00026,K00024)	0.5	FALSE	K01595	18087	None
34	Fly_Bin_2	M00172	C4-dicarboxylic acid cycle, NADP - malic enzyme type	Pathway modules	Energy metabolism	Carbon fixation	K01595 K00051 K00029 K01006	0.25	FALSE	K01595	18087	None
35	Fly_Bin_2	M00171	C4-dicarboxylic acid cycle, NAD - malic enzyme type	Pathway modules	Energy metabolism	Carbon fixation	K01595 K14454 K14455 (K00025,K00026) K00028 (K00814,K14272) K01006	0.142857	FALSE	K01595	18087	None
36	Fly_Bin_2	M00170	C4-dicarboxylic acid cycle, phosphoenolpyruvate carboxykinase type	Pathway modules	Energy metabolism	Carbon fixation	K01595 K14454 K14455 K01610	0.25	FALSE	K01595	18087	None
37	Fly_Bin_2	M00173	Reductive citrate cycle (Arnon-Buchanan cycle)	Pathway modules	Energy metabolism	Carbon fixation	(K00169+K00170+K00171+K00172,K03737) ((K01007,K01006) K01595,K01959+K01960,K01958) K00024 (K01676,K01679,K01677+K01678) (K00239+K00240-K00241-K00242,K00244+K00245-K00246-K00247,K18556+K18557+K18558+K18559+K18560) (K01902+K01903) (K00174+K00175-K00177-K00176) K00031 (K01681,K01682) (K15230+K15231,K15232+K15233 K15234)	0.318182	FALSE	K00244,K00247,K01595,K01902,K01903,K03737	1.83212e+29	None
38	Fly_Bin_2	M00376	3-Hydroxypropionate bi-cycle	Pathway modules	Energy metabolism	Carbon fixation	(K02160+K01961+K01962+K01963) K14468 K14469 K15052 K05606 (K01847,K01848+K01849) (K14471+K14472) (K00239+K00240+K00241) K01679 K08691 K14449 K14470 K09709	0.0769231	FALSE	K01961,K01962,K01963,K02160	1.72702e+19	None
39	Fly_Bin_2	M00375	Hydroxypropionate-hydroxybutylate cycle	Pathway modules	Energy metabolism	Carbon fixation	(K01964+K15037+K15036) K15017 K15039 K15018 K15019 K15020 K05606 (K01848+K01849) (K15038,K15017) K14465 (K14466,K18861) K14534 K15016 K00626	0.0714286	FALSE	K00626	20357	None
40	Fly_Bin_2	M00374	Dicarboxylate-hydroxybutyrate cycle	Pathway modules	Energy metabolism	Carbon fixation	(K00169+K00170+K00171+K00172) K01007 K01595 K00024 (K01677+K01678) (K00239+K00240-K00241-K18860) (K01902+K01903) (K15038,K15017) K14465 (K14467,K18861) K14534 K15016 K00626	0.230769	FALSE	K00626,K01595,K01902,K01903	2.03572e+19	None
41	Fly_Bin_2	M00377	Reductive acetyl-CoA pathway (Wood-Ljungdahl pathway)	Pathway modules	Energy metabolism	Carbon fixation	K00198 K05299-K15022 K01938 K01491 K00297 K15023 K14138+K00197+K00194	0.428571	FALSE	K00297,K01491,K01938	176022238621863	None
42	Fly_Bin_2	M00579	Phosphate acetyltransferase-acetate kinase pathway, acetyl-CoA => acetate	Pathway modules	Energy metabolism	Carbon fixation	(K00625,K13788,K15024) K00925	1	TRUE	K00925,K13788	2082920830	None
43	Fly_Bin_2	M00620	Incomplete reductive citrate cycle, acetyl-CoA => oxoglutarate	Pathway modules	Energy metabolism	Carbon fixation	(K00169+K00170+K00171+K00172) (K01959+K01960) K00024 (K01677+K01678) (K18209+K18210) (K01902+K01903) (K00174+K00175+K00176+K00177)	0.142857	FALSE	K01902,K01903	1732017321	None
44	Fly_Bin_2	M00357	Methanogenesis, acetate => methane	Pathway modules	Energy metabolism	Methane metabolism	((K00925 K00625),K01895) (K00193+K00197+K00194) (K00577+K00578+K00579+K00580+K00581-K00582-K00583+K00584) (K00399+K00401+K00402) (K22480+K22481+K22482,K03388+K03389+K03390,K08264+K08265,K03388+K03389+K03390+K14127+(K14126+K14128,K22516+K00125))	0.166667	FALSE	K00925	20829	None
45	Fly_Bin_2	M00346	Formaldehyde assimilation, serine pathway	Pathway modules	Energy metabolism	Methane metabolism	K00600 K00830 K00018 K11529 K01689 K01595 K00024 K08692+K14067 K08691	0.333333	FALSE	K00600,K01595,K01689	173371808718555	None
46	Fly_Bin_2	M00345	Formaldehyde assimilation, ribulose monophosphate pathway	Pathway modules	Energy metabolism	Methane metabolism	(((K08093,K13812) K08094),K13831) (K00850,K16370) K01624	0.5	FALSE	K01624,K01624,K08094	22203189911200	None
47	Fly_Bin_2	M00344	Formaldehyde assimilation, xylulose monophosphate pathway	Pathway modules	Energy metabolism	Methane metabolism	K17100 K00863 K01624 K03841	0.75	TRUE	K00863,K01624,K01624,K03841	1.82962e+19	None
48	Fly_Bin_2	M00530	Dissimilatory nitrate reduction, nitrate => ammonia	Pathway modules	Energy metabolism	Nitrogen metabolism	(K00370+K00371+K00374,K02567+K02568) (K00362+K00363,K03385+K15876)	1	TRUE	K00362,K00363,K00370,K00371,K00374	2.05012e+18	None
49	Fly_Bin_2	M00529	Denitrification, nitrate => nitrogen	Pathway modules	Energy metabolism	Nitrogen metabolism	(K00370+K00371+K00374,K02567+K02568) (K00368,K15864) (K04561+K02305) K00376	0.25	FALSE	K00370,K00371,K00374	878877875	None
50	Fly_Bin_2	M00804	Complete nitrification, comammox, ammonia => nitrite => nitrate	Pathway modules	Energy metabolism	Nitrogen metabolism	K10944+K10945+K10946 K10535 K00370+K00371	0.333333	FALSE	K00370,K00371	878877	None
51	Fly_Bin_2	M00144	NADH:quinone oxidoreductase, prokaryotes	Pathway modules	Energy metabolism	ATP synthesis	K00330+(K00331+K00332+K00333,K00331+K13378,K13380)+K00334+K00335+K00336+K00337+K00338+K00339+K00340+(K00341+K00342)+K00343	0.166667	FALSE	K00340,K00343	1808918092	None
52	Fly_Bin_2	M00150	Fumarate reductase, prokaryotes	Pathway modules	Energy metabolism	ATP synthesis	K00244+K00245+K00246+K00247	0.5	FALSE	K00244,K00247	1832118559	None
53	Fly_Bin_2	M00153	Cytochrome bd ubiquinol oxidase	Pathway modules	Energy metabolism	ATP synthesis	K00425+K00426+(K00424,K22501)	0.666667	FALSE	K00425,K00426	1731917318	None
54	Fly_Bin_2	M00157	F-type ATPase, prokaryotes and chloroplasts	Pathway modules	Energy metabolism	ATP synthesis	K02111+K02112+K02113+K02114+K02115+K02108+K02109+K02110	1	TRUE	K02108,K02109,K02110,K02111,K02112,K02113,K02114,K02115	3.0243e+31	None
55	Fly_Bin_2	M00082	Fatty acid biosynthesis, initiation	Pathway modules	Lipid metabolism	Fatty acid metabolism	(K11262,(K02160+K01961,K11263)+(K01962+K01963,K18472)) (K00665,K00667+K00668,K11533,(K00645 (K00648,K18473)))	1	TRUE	K00645,K00648,K01961,K01962,K01963,K02160	1.89782e+29	None
56	Fly_Bin_2	M00083	Fatty acid biosynthesis, elongation	Pathway modules	Lipid metabolism	Fatty acid metabolism	K00665,(K00667 K00668),K11533,((K00647,K09458) K00059 (K02372,K01716,K16363) (K00208,K02371,K10780,K00209))	1	TRUE	K00059,K00059,K00208,K00647,K01716,K02372,K09458	1.89779e+30	None
57	Fly_Bin_2	M00873	Fatty acid biosynthesis in mitochondria, animals	Pathway modules	Lipid metabolism	Fatty acid metabolism	K18660 K03955+K00645 K09458 K11539+K13370 K22540 K07512	0.25	FALSE	K00645,K09458	1897818975	None
58	Fly_Bin_2	M00874	Fatty acid biosynthesis in mitochondria, fungi	Pathway modules	Lipid metabolism	Fatty acid metabolism	K11262 K03955+K00645 K09458 K00059 K22541 K07512	0.416667	FALSE	K00059,K00059,K00645,K09458	1.89779e+17	None
59	Fly_Bin_2	M00088	Ketone body biosynthesis, acetyl-CoA => acetoacetate/3-hydroxybutyrate/acetone	Pathway modules	Lipid metabolism	Lipid metabolism	K00626 K01641 K01640 K00019 K01574	0.2	FALSE	K00626	20357	None
60	Fly_Bin_2	M00089	Triacylglycerol biosynthesis	Pathway modules	Lipid metabolism	Lipid metabolism	(K00629,K13506,K13507,K00630,K13508) (K00655,K13509,K13523,K19007,K13513,K13517,K13519,K14674,K22831) (K01080,K15728,K18693) (K11155,K11160,K14456,K22848,K22849)	0.25	FALSE	K00655	2321	None
61	Fly_Bin_2	M00093	Phosphatidylethanolamine (PE) biosynthesis, PA => PS => PE	Pathway modules	Lipid metabolism	Lipid metabolism	K00981 (K00998,K17103) K01613	1	TRUE	K00981,K00998,K01613	211262143417861	None
62	Fly_Bin_2	M00048	Inosine monophosphate biosynthesis, PRPP + glutamine => IMP	Pathway modules	Nucleotide metabolism	Purine metabolism	K00764 (K01945,K11787,K11788,K13713) (K00601,K11175,K08289,K11787,K01492) (K01952,(K23269+K23264+K23265),(K23270+K23265)) (K01933,K11787,K11788 (K01587,K11808,K01589 K01588)) (K01923,K01587,K13713) K01756 (K00602,(K01492,K06863 K11176))	1	TRUE	K00602,K00764,K01588,K01589,K01756,K01923,K01933,K01945,K01952,K08289	2.03732e+47	None
63	Fly_Bin_2	M00049	Adenine ribonucleotide biosynthesis, IMP => ADP,ATP	Pathway modules	Nucleotide metabolism	Purine metabolism	K01939 K01756 (K00939,K18532,K18533,K00944) (K00940,K00873,K12406)	1	TRUE	K00873,K00939,K00940,K01756,K01939	1.98222e+22	None
64	Fly_Bin_2	M00050	Guanine ribonucleotide biosynthesis IMP => GDP,GTP	Pathway modules	Nucleotide metabolism	Purine metabolism	K00088 K01951 K00942 (K00940,K18533,K00873,K12406)	1	TRUE	K00088,K00873,K00940,K00942,K01951	1.83182e+24	None
65	Fly_Bin_2	M00546	Purine degradation, xanthine => urea	Pathway modules	Nucleotide metabolism	Purine metabolism	(K00106,K00087+K13479+K13480,K13481+K13482,K11177+K11178+K13483) (K00365,K16838,K16839,K22879) (K13484,K07127 (K13485,K16838,K16840)) (K01466,K16842) K01477	0.2	FALSE	K01466	17361	None
66	Fly_Bin_2	M00051	Uridine monophosphate biosynthesis, glutamine (+ PRPP) => UMP	Pathway modules	Nucleotide metabolism	Pyrimidine metabolism	(K11540,(K11541 K01465),((K01954,K01955+K01956) (K00609+K00610,K00608) K01465)) (K00226,K00254,K17828) (K13421,K00762 K01591)	0.5	FALSE	K00762,K01955,K01956,K17828	8.35718e+18	None
67	Fly_Bin_2	M00052	Pyrimidine ribonucleotide biosynthesis, UMP => UDP/UTP,CDP/CTP	Pathway modules	Nucleotide metabolism	Pyrimidine metabolism	(K13800,K13809,K09903) (K00940,K18533) K01937	1	TRUE	K00940,K01937,K09903	185321855617589	None
68	Fly_Bin_2	M00053	Pyrimidine deoxyribonuleotide biosynthesis, CDP/CTP => dCDP/dCTP,dTDP/dTTP	Pathway modules	Nucleotide metabolism	Pyrimidine metabolism	(K00524,K00525+K00526,K10807+K10808) (K00940,K18533) (K00527,K21636) K01494 K01520 (K00560,K13998) K00943 K00940	1	TRUE	K00525,K00526,K00560,K00940,K00943,K01494,K01520,K21636	1.80682e+37	None
69	Fly_Bin_2	M00020	Serine biosynthesis, glycerate-3P => serine	Pathway modules	Amino acid metabolism	Serine and threonine metabolism	K00058 K00831 (K01079,K02203,K22305)	1	TRUE	K00058,K00058,K00831,K01079,K22305	2.09822e+23	None
70	Fly_Bin_2	M00018	Threonine biosynthesis, aspartate => homoserine => threonine	Pathway modules	Amino acid metabolism	Serine and threonine metabolism	(K00928,K12524,K12525,K12526) K00133 (K00003,K12524,K12525) (K00872,K02204,K02203) K01733	1	TRUE	K00133,K00872,K00928,K01733,K12524	2.28792e+24	None
71	Fly_Bin_2	M00033	Ectoine biosynthesis, aspartate => ectoine	Pathway modules	Amino acid metabolism	Serine and threonine metabolism	K00928 K00133 K00836 K06718 K06720	0.6	FALSE	K00133,K00836,K00928	22879391617264	None
72	Fly_Bin_2	M00021	Cysteine biosynthesis, serine => cysteine	Pathway modules	Amino acid metabolism	Cysteine and methionine metabolism	(K00640,K23304) (K01738,K13034,K17069)	1	TRUE	K00640,K01738	1874421294	None
73	Fly_Bin_2	M00609	Cysteine biosynthesis, methionine => cysteine	Pathway modules	Amino acid metabolism	Cysteine and methionine metabolism	K00789 K17462 K01243 K07173 K17216 K17217	0.333333	FALSE	K01243,K07173	2201120656	None
74	Fly_Bin_2	M00017	Methionine biosynthesis, apartate => homoserine => methionine	Pathway modules	Amino acid metabolism	Cysteine and methionine metabolism	(K00928,K12524,K12525) K00133 (K00003,K12524,K12525) (K00651,K00641) K01739 (K01760,K14155) (K00548,K24042,K00549)	0.857143	TRUE	K00133,K00549,K00651,K00928,K01760,K12524	2.28792e+29	None
75	Fly_Bin_2	M00034	Methionine salvage pathway	Pathway modules	Amino acid metabolism	Cysteine and methionine metabolism	K00789 K01611 K00797 ((K01243,K01244) K00899,K00772) K08963 (K16054,K08964 (K09880,K08965 K08966)) K08967 (K00815,K08969,K23977,K00832,K00838)	0.272727	FALSE	K00832,K01243,K08966	217382201123043	None
76	Fly_Bin_2	M00019	Valine/isoleucine biosynthesis, pyruvate => valine / 2-oxobutanoate => isoleucine	Pathway modules	Amino acid metabolism	Branched-chain amino acid metabolism	K01652+(K01653,K11258) K00053 K01687 K00826	1	TRUE	K00053,K00826,K01652,K01652,K01652,K01653,K01653,K01687,K11258	2.25502e+44	None
77	Fly_Bin_2	M00535	Isoleucine biosynthesis, pyruvate => 2-oxobutanoate	Pathway modules	Amino acid metabolism	Branched-chain amino acid metabolism	K09011 K01703+K01704 K00052	0.666667	FALSE	K00052,K01703,K01704	178491784817847	None
78	Fly_Bin_2	M00570	Isoleucine biosynthesis, threonine => 2-oxobutanoate => isoleucine	Pathway modules	Amino acid metabolism	Branched-chain amino acid metabolism	(K17989,K01754) K01652+(K01653,K11258) K00053 K01687 K00826	1	TRUE	K00053,K00826,K01652,K01652,K01652,K01653,K01653,K01687,K01754,K11258	2.25502e+49	None
79	Fly_Bin_2	M00432	Leucine biosynthesis, 2-oxoisovalerate => 2-oxoisocaproate	Pathway modules	Amino acid metabolism	Branched-chain amino acid metabolism	K01649 (K01702,K01703+K01704) K00052	1	TRUE	K00052,K01649,K01703,K01704	1.78492e+19	None
80	Fly_Bin_2	M00036	Leucine degradation, leucine => acetoacetate + acetyl-CoA	Pathway modules	Amino acid metabolism	Branched-chain amino acid metabolism	K00826 ((K00166+K00167,K11381)+K09699+K00382) (K00253,K00249) (K01968+K01969) (K05607,K13766) K01640	0.222222	FALSE	K00382,K00826	2082620667	None
81	Fly_Bin_2	M00016	Lysine biosynthesis, succinyl-DAP pathway, aspartate => lysine	Pathway modules	Amino acid metabolism	Lysine metabolism	(K00928,K12524,K12525,K12526) K00133 K01714 K00215 K00674 (K00821,K14267) K01439 K01778 (K01586,K12526)	1	TRUE	K00133,K00215,K00674,K00821,K00928,K01439,K01586,K01714,K01778,K12524	2.28799e+46	None
82	Fly_Bin_2	M00525	Lysine biosynthesis, acetyl-DAP pathway, aspartate => lysine	Pathway modules	Amino acid metabolism	Lysine metabolism	K00928 K00133 K01714 K00215 K05822 K00841 K05823 K01778 K01586	0.666667	FALSE	K00133,K00215,K00928,K01586,K01714,K01778	2.28799e+26	None
83	Fly_Bin_2	M00526	Lysine biosynthesis, DAP dehydrogenase pathway, aspartate => lysine	Pathway modules	Amino acid metabolism	Lysine metabolism	(K00928,K12524,K12525,K12526) K00133 K01714 K00215 K03340 (K01586,K12526)	0.833333	TRUE	K00133,K00215,K00928,K01586,K01714,K12524	2.28799e+27	None
84	Fly_Bin_2	M00527	Lysine biosynthesis, DAP aminotransferase pathway, aspartate => lysine	Pathway modules	Amino acid metabolism	Lysine metabolism	(K00928,K12524,K12525,K12526) K00133 K01714 K00215 K10206 K01778 (K01586,K12526)	0.857143	TRUE	K00133,K00215,K00928,K01586,K01714,K01778,K12524	2.28799e+31	None
85	Fly_Bin_2	M00030	Lysine biosynthesis, AAA pathway, 2-oxoglutarate => 2-aminoadipate => lysine	Pathway modules	Amino acid metabolism	Lysine metabolism	K01655 K17450 K01705 K05824 K00838 K00143 (K00293,K24034) K00290	0.125	FALSE	K17450	17863	None
86	Fly_Bin_2	M00433	Lysine biosynthesis, 2-oxoglutarate => 2-oxoadipate	Pathway modules	Amino acid metabolism	Lysine metabolism	K01655 (K17450 K01705,K16792+K16793) K05824	0.25	FALSE	K17450	17863	None
87	Fly_Bin_2	M00032	Lysine degradation, lysine => saccharopine => acetoacetyl-CoA	Pathway modules	Amino acid metabolism	Lysine metabolism	K14157 K14085 K00825 (K15791+K00658+K00382) K00252 (K07514,(K07515,K07511) K00022)	0.0555556	FALSE	K00382	20826	None
88	Fly_Bin_2	M00028	Ornithine biosynthesis, glutamate => ornithine	Pathway modules	Amino acid metabolism	Arginine and proline metabolism	(K00618,K00619,K14681,K14682,K00620,K22477,K22478) ((K00930,K22478) K00145,K12659) (K00818,K00821) (K01438,K14677,K00620)	1	TRUE	K00145,K00821,K00930,K01438,K14682	5.67717e+21	None
89	Fly_Bin_2	M00844	Arginine biosynthesis, ornithine => arginine	Pathway modules	Amino acid metabolism	Arginine and proline metabolism	K00611 K01940 (K01755,K14681)	1	TRUE	K00611,K01755,K01940	1759956745675	None
90	Fly_Bin_2	M00845	Arginine biosynthesis, glutamate => acetylcitrulline => arginine	Pathway modules	Amino acid metabolism	Arginine and proline metabolism	K22478 K00145 K00821 K09065 K01438 K01940 K01755	0.714286	FALSE	K00145,K00821,K01438,K01755,K01940	5.67717e+21	None
91	Fly_Bin_2	M00029	Urea cycle	Pathway modules	Amino acid metabolism	Arginine and proline metabolism	K01948 K00611 K01940 (K01755,K14681) K01476	0.6	FALSE	K00611,K01755,K01940	1759956745675	None
92	Fly_Bin_2	M00015	Proline biosynthesis, glutamate => proline	Pathway modules	Amino acid metabolism	Arginine and proline metabolism	((K00931 K00147),K12657) K00286	1	TRUE	K00147,K00286,K00931	2200150022002	None
93	Fly_Bin_2	M00026	Histidine biosynthesis, PRPP => histidine	Pathway modules	Amino acid metabolism	Histidine metabolism	(K00765-K02502) (K01523 K01496,K11755,K14152) (K01814,K24017) (K02501+K02500,K01663) ((K01693 K00817 (K04486,K05602,K18649)),(K01089 K00817)) (K00013,K14152)	1	TRUE	K00013,K00765,K00817,K01089,K01693,K01814,K02500,K02501,K11755	1.94272e+44	None
94	Fly_Bin_2	M00022	Shikimate pathway, phosphoenolpyruvate + erythrose-4P => chorismate	Pathway modules	Amino acid metabolism	Aromatic amino acid metabolism	(K01626,K03856,K13853) (((K01735,K13829) ((K03785,K03786) K00014,K13832)),K13830) ((K00891,K13829) (K00800,K24018),K13830) K01736	1	TRUE	K00014,K00014,K00014,K00800,K00891,K00891,K01626,K01626,K01735,K01736,K03785	2.55628e+50	None
95	Fly_Bin_2	M00023	Tryptophan biosynthesis, chorismate => tryptophan	Pathway modules	Amino acid metabolism	Aromatic amino acid metabolism	(((K01657+K01658,K13503,K13501,K01656) K00766),K13497) (((K01817,K24017) (K01656,K01609)),K13498,K13501) (K01695+(K01696,K06001),K01694)	1	TRUE	K00766,K01657,K01658,K01695,K01696,K13497,K13498	1.78532e+34	None
96	Fly_Bin_2	M00024	Phenylalanine biosynthesis, chorismate => phenylpyruvate => phenylalanine	Pathway modules	Amino acid metabolism	Aromatic amino acid metabolism	((K01850,K04092,K14187,K04093,K04516,K06208,K06209) (K01713,K04518,K05359),K14170) (K00832,K00838)	1	TRUE	K00832,K01713,K04518,K14170,K14187	2.17382e+23	None
97	Fly_Bin_2	M00025	Tyrosine biosynthesis, chorismate => HPP => tyrosine	Pathway modules	Amino acid metabolism	Aromatic amino acid metabolism	(((K01850,K04092,K14170,K04093,K04516,K06208,K06209) (K04517,K00211)),K14187) (K00832,K00838)	1	TRUE	K00832,K14170,K14187	21738192243026	None
98	Fly_Bin_2	M00040	Tyrosine biosynthesis, chorismate => arogenate => tyrosine	Pathway modules	Amino acid metabolism	Aromatic amino acid metabolism	(K01850,K04092,K14170) (K00832,K15849) (K00220,K24018,K15227)	0.666667	FALSE	K00832,K14170	2173819224	None
99	Fly_Bin_2	M00044	Tyrosine degradation, tyrosine => homogentisate	Pathway modules	Amino acid metabolism	Aromatic amino acid metabolism	(K00815,K00838,K00832,K03334) K00457 K00451 K01800 (K01555,K16171)	0.2	FALSE	K00832	21738	None
100	Fly_Bin_2	M00027	GABA (gamma-Aminobutyrate) shunt	Pathway modules	Amino acid metabolism	Other amino acid metabolism	K01580 (K13524,K07250,K00823,K16871) (K00135,K00139,K17761)	0.333333	FALSE	K07250	6976	None
101	Fly_Bin_2	M00118	Glutathione biosynthesis, glutamate => glutathione	Pathway modules	Amino acid metabolism	Other amino acid metabolism	(K11204+K11205,K01919) (K21456,K01920)	1	TRUE	K01919,K01920	1981319998	None
102	Fly_Bin_2	M00060	KDO2-lipid A biosynthesis, Raetz pathway, LpxL-LpxM type	Pathway modules	Glycan metabolism	Lipopolysaccharide metabolism	K00677 K02535 K02536 (K03269,K09949) K00748 K00912 K02527 K02517 K02560	0.888889	TRUE	K00677,K00748,K00912,K02517,K02527,K02535,K02536,K03269	2.28972e+37	None
103	Fly_Bin_2	M00866	KDO2-lipid A biosynthesis, Raetz pathway, non-LpxL-LpxM type	Pathway modules	Glycan metabolism	Lipopolysaccharide metabolism	K00677 (K02535,K16363) K02536 (K03269,K09949) K00748 K00912 K02527 K02517 K09778	0.888889	TRUE	K00677,K00748,K00912,K02517,K02527,K02535,K02536,K03269	2.28972e+37	None
104	Fly_Bin_2	M00063	CMP-KDO biosynthesis	Pathway modules	Glycan metabolism	Lipopolysaccharide metabolism	K06041 K01627 K03270 K00979	0.75	TRUE	K00979,K01627,K06041	12032130221866	None
105	Fly_Bin_2	M00064	ADP-L-glycero-D-manno-heptose biosynthesis	Pathway modules	Glycan metabolism	Lipopolysaccharide metabolism	K03271 (K03272,K21344) K03273 (K03272,K21345) K03274	1	TRUE	K03271,K03271,K03272,K03273,K03274	1.96372e+23	None
106	Fly_Bin_2	M00127	Thiamine biosynthesis, prokaryotes, AIR (+ DXP/tyrosine) => TMP/TPP	Pathway modules	Metabolism of cofactors and vitamins	Cofactor and vitamin metabolism	K03148+K03154 K03151 K03150 K03149 K03147 ((K00941 K00788),K14153,K21219) K00946	0.142857	FALSE	K03151	1802	None
107	Fly_Bin_2	M00895	Thiamine biosynthesis, prokaryotes, AIR (+ DXP/glycine) => TMP/TPP	Pathway modules	Metabolism of cofactors and vitamins	Cofactor and vitamin metabolism	K03148+K03154 K03151 K03153 K03149 K10810 K03147 K00941 K00788 K00946	0.111111	FALSE	K03151	1802	None
108	Fly_Bin_2	M00897	Thiamine biosynthesis, plants, AIR (+ NAD+) => TMP/thiamine/TPP	Pathway modules	Metabolism of cofactors and vitamins	Cofactor and vitamin metabolism	K03146 K03147 K14153 K22911 K00949	0.2	FALSE	K00949	3928	None
109	Fly_Bin_2	M00898	Thiamine biosynthesis, pyridoxal-5P => TMP/thiamine/TPP	Pathway modules	Metabolism of cofactors and vitamins	Cofactor and vitamin metabolism	K03146 K18278 K00877 K14154 -- K00949	0.166667	FALSE	K00949	3928	'--' steps are assumed incomplete
110	Fly_Bin_2	M00125	Riboflavin biosynthesis, plants and bacteria, GTP => riboflavin/FMN/FAD	Pathway modules	Metabolism of cofactors and vitamins	Cofactor and vitamin metabolism	(K01497,K14652) (K01498 K00082,K11752) (K22912,K20860,K20861,K20862,K21063,K21064) (K02858,K14652) K00794 K00793 (K20884 K22949,K11753)	0.857143	TRUE	K00794,K01497,K02858,K11752,K11753,K20862,K21064,K21064,K21064	2.01712e+41	None
111	Fly_Bin_2	M00911	Riboflavin biosynthesis, fungi, GTP => riboflavin/FMN/FAD	Pathway modules	Metabolism of cofactors and vitamins	Cofactor and vitamin metabolism	K01497 K14654 K14655 -- K02858 K00794 K00793 K00861 K00953	0.333333	FALSE	K00794,K01497,K02858	201712065821427	'--' steps are assumed incomplete
112	Fly_Bin_2	M00124	Pyridoxal-P biosynthesis, erythrose-4P => pyridoxal-P	Pathway modules	Metabolism of cofactors and vitamins	Cofactor and vitamin metabolism	K03472 K03473 K00831 K00097 K03474 K00275	0.166667	FALSE	K00831	5673	None
113	Fly_Bin_2	M00916	Pyridoxal-P biosynthesis, R5P + glyceraldehyde-3P + glutamine => pyridoxal-P	Pathway modules	Metabolism of cofactors and vitamins	Cofactor and vitamin metabolism	K06215+K08681	1	TRUE	K06215,K08681	53185317	None
114	Fly_Bin_2	M00115	NAD biosynthesis, aspartate => quinolinate => NAD	Pathway modules	Metabolism of cofactors and vitamins	Cofactor and vitamin metabolism	(K00278,K06989) K03517 K00767 (K00969,K06210) (K01916,K01950)	0.4	FALSE	K00969,K01950	2067919604	None
115	Fly_Bin_2	M00912	NAD biosynthesis, tryptophan => quinolinate => NAD	Pathway modules	Metabolism of cofactors and vitamins	Cofactor and vitamin metabolism	(K00453,K00463) (K01432,K14263,K07130) K00486 K01556 K00452 K00767 (K00969,K06210) (K01916,K01950)	0.25	FALSE	K00969,K01950	2067919604	None
116	Fly_Bin_2	M00119	Pantothenate biosynthesis, valine/L-aspartate => pantothenate	Pathway modules	Metabolism of cofactors and vitamins	Cofactor and vitamin metabolism	K00826 K00606 K00077 K01579 (K01918,K13799)	0.6	FALSE	K00606,K00826,K01918	219932066721994	None
117	Fly_Bin_2	M00913	Pantothenate biosynthesis, 2-oxoisovalerate/spermine => pantothenate	Pathway modules	Metabolism of cofactors and vitamins	Cofactor and vitamin metabolism	K00606 K00077 K13367 K00128 K01918	0.4	FALSE	K00606,K01918	2199321994	None
118	Fly_Bin_2	M00120	Coenzyme A biosynthesis, pantothenate => CoA	Pathway modules	Metabolism of cofactors and vitamins	Cofactor and vitamin metabolism	(K00867,K03525,K01947,K09680) ((K01922,K21977) K01598,K13038) (K02318,(K00954,K02201) K00859)	1	TRUE	K00859,K00867,K00954,K13038	2.56119e+18	None
119	Fly_Bin_2	M00914	Coenzyme A biosynthesis, archaea, 2-oxoisovalerate => 4-phosphopantoate => CoA	Pathway modules	Metabolism of cofactors and vitamins	Cofactor and vitamin metabolism	K00606 K00077 K06982 K09722 K13038 K02201 K09735	0.285714	FALSE	K00606,K13038	2199318748	None
120	Fly_Bin_2	M00572	Pimeloyl-ACP biosynthesis, BioC-BioH pathway, malonyl-ACP => pimeloyl-ACP	Pathway modules	Metabolism of cofactors and vitamins	Cofactor and vitamin metabolism	K02169 (K00647,K09458) K00059 K02372 K00208 (K02170,K09789,K19560,K19561)	0.666667	FALSE	K00059,K00059,K00208,K00647,K02372,K09458	1.89779e+25	None
121	Fly_Bin_2	M00881	Lipoic acid biosynthesis, plants and bacteria, octanoyl-ACP => dihydrolipoyl-E2/H	Pathway modules	Metabolism of cofactors and vitamins	Cofactor and vitamin metabolism	K03801 K03644	1	TRUE	K03644,K03801	2082220823	None
122	Fly_Bin_2	M00882	Lipoic acid biosynthesis, eukaryotes, octanoyl-ACP => dihydrolipoyl-H	Pathway modules	Metabolism of cofactors and vitamins	Cofactor and vitamin metabolism	K23735 K03644	0.5	FALSE	K03644	20822	None
123	Fly_Bin_2	M00883	Lipoic acid biosynthesis, animals and bacteria, octanoyl-ACP => dihydrolipoyl-H => dihydrolipoyl-E2	Pathway modules	Metabolism of cofactors and vitamins	Cofactor and vitamin metabolism	(K23735,K23734) K03644 (K10105,K16869)	0.333333	FALSE	K03644	20822	None
124	Fly_Bin_2	M00884	Lipoic acid biosynthesis, octanoyl-CoA => dihydrolipoyl-E2	Pathway modules	Metabolism of cofactors and vitamins	Cofactor and vitamin metabolism	K23750 K03644	0.5	FALSE	K03644	20822	None
125	Fly_Bin_2	M00126	Tetrahydrofolate biosynthesis, GTP => THF	Pathway modules	Metabolism of cofactors and vitamins	Cofactor and vitamin metabolism	(K01495,K09007,K22391) (K01077,K01113,(K08310,K19965)) ((K13939,(K13940,K01633 K00950) K00796),(K01633 K13941)) (K11754,K20457) (K00287,K13998)	1	TRUE	K00287,K00796,K00950,K01495,K01633,K08310,K11754	2.09922e+32	None
126	Fly_Bin_2	M00840	Tetrahydrofolate biosynthesis, mediated by ribA and trpF, GTP => THF	Pathway modules	Metabolism of cofactors and vitamins	Cofactor and vitamin metabolism	K14652 K22100 -- K01633 K13941 K22099 K00287	0.285714	FALSE	K00287,K01633	2099219996	'--' steps are assumed incomplete
127	Fly_Bin_2	M00841	Tetrahydrofolate biosynthesis, mediated by PTPS, GTP => THF	Pathway modules	Metabolism of cofactors and vitamins	Cofactor and vitamin metabolism	K01495 K22101 K13941 K11754 K13998	0.4	FALSE	K01495,K11754	23918050	None
128	Fly_Bin_2	M00842	Tetrahydrobiopterin biosynthesis, GTP => BH4	Pathway modules	Metabolism of cofactors and vitamins	Cofactor and vitamin metabolism	K01495 K01737 K00072	0.666667	FALSE	K01495,K01737	23922733	None
129	Fly_Bin_2	M00843	L-threo-Tetrahydrobiopterin biosynthesis, GTP => L-threo-BH4	Pathway modules	Metabolism of cofactors and vitamins	Cofactor and vitamin metabolism	K01495 K01737 K17745	0.666667	FALSE	K01495,K01737	23922733	None
130	Fly_Bin_2	M00880	Molybdenum cofactor biosynthesis, GTP => molybdenum cofactor	Pathway modules	Metabolism of cofactors and vitamins	Cofactor and vitamin metabolism	((K03639 K03637),K20967) (K03635,K21142) (((K03831,K03638) K03750),K15376)	1	TRUE	K03635,K03637,K03639,K03750,K03831	2.11402e+24	None
131	Fly_Bin_2	M00140	C1-unit interconversion, prokaryotes	Pathway modules	Metabolism of cofactors and vitamins	Cofactor and vitamin metabolism	K00600 (K01491,(K00300 K01500)) K01938	1	TRUE	K00600,K01491,K01938	173372238621863	None
132	Fly_Bin_2	M00141	C1-unit interconversion, eukaryotes	Pathway modules	Metabolism of cofactors and vitamins	Cofactor and vitamin metabolism	K00600 (K00288,(K13403 K13402))	0.5	FALSE	K00600	17337	None
133	Fly_Bin_2	M00846	Siroheme biosynthesis, glutamyl-tRNA => siroheme	Pathway modules	Metabolism of cofactors and vitamins	Cofactor and vitamin metabolism	K02492 K01845 K01698 K01749 (K01719,K13542,K13543) (K02302,(K00589,K02303,K02496,K13542,K13543)+K02304-K03794)	0.833333	TRUE	K01698,K01719,K01749,K02302,K02303,K02304,K02492,K02496	1.92402e+39	None
134	Fly_Bin_2	M00868	Heme biosynthesis, animals and fungi, glycine => heme	Pathway modules	Metabolism of cofactors and vitamins	Cofactor and vitamin metabolism	K00643 K01698 K01749 K01719 K01599 K00228 K00231 K01772	0.625	FALSE	K01599,K01698,K01719,K01749,K01772	2.09792e+23	None
135	Fly_Bin_2	M00121	Heme biosynthesis, plants and bacteria, glutamate => heme	Pathway modules	Metabolism of cofactors and vitamins	Cofactor and vitamin metabolism	K01885 K02492 K01845 K01698 K01749 (K01719,K13542,K13543) K01599 (K00228,K02495) (K00230,K00231,K08973) K01772	0.9	TRUE	K00230,K01599,K01698,K01719,K01749,K01772,K01885,K02492,K02495,K02495	2.18602e+48	None
136	Fly_Bin_2	M00926	Heme biosynthesis, bacteria, glutamyl-tRNA => coproporphyrin III => heme	Pathway modules	Metabolism of cofactors and vitamins	Cofactor and vitamin metabolism	K02492 K01845 K01698 K01749 (K01719,K13542) K01599 K00231 K01772 K00435	0.666667	FALSE	K01599,K01698,K01719,K01749,K01772,K02492	2.09792e+28	None
137	Fly_Bin_2	M00924	Cobalamin biosynthesis, anaerobic, uroporphyrinogen III => sirohydrochlorin => cobyrinate a,c-diamide	Pathway modules	Metabolism of cofactors and vitamins	Cofactor and vitamin metabolism	(K02302,(K02303,K13542) K02304) (K02190,K03795,K22011) K03394 (K05934,K13541,K21479) K05936 (K02189,K13541) K02188 K05895 (K02191 K03399,K00595) K06042 K02224	0.166667	FALSE	K02302,K02303,K02304	205032050320503	None
138	Fly_Bin_2	M00925	Cobalamin biosynthesis, aerobic, uroporphyrinogen III => precorrin 2 => cobyrinate a,c-diamide	Pathway modules	Metabolism of cofactors and vitamins	Cofactor and vitamin metabolism	(K02303,K13542) (K03394,K13540) K02229 (K05934,K13540,K13541) K05936 K02228 K05895 K00595 K06042 K02224 K02230+K09882+K09883	0.0909091	FALSE	K02303	20503	None
139	Fly_Bin_2	M00117	Ubiquinone biosynthesis, prokaryotes, chorismate (+ polyprenyl-PP) => ubiquinol	Pathway modules	Metabolism of cofactors and vitamins	Cofactor and vitamin metabolism	(K03181,K18240) K03179 (K03182+K03186) K18800 K00568 K03185 K03183 K03184 K00568	0.444444	FALSE	K00568,K03182,K03183,K03186,K03186	1.83192e+22	None
140	Fly_Bin_2	M00116	Menaquinone biosynthesis, chorismate (+ polyprenyl-PP) => menaquinol	Pathway modules	Metabolism of cofactors and vitamins	Cofactor and vitamin metabolism	K02552 K02551 K08680 K02549 K01911 K01661 K19222 K02548 K03183	0.111111	FALSE	K03183	20167	None
141	Fly_Bin_2	M00095	C5 isoprenoid biosynthesis, mevalonate pathway	Pathway modules	Biosynthesis of terpenoids and polyketides	Terpenoid backbone biosynthesis	K00626 K01641 K00021 K00869 (K00938,K13273) K01597 K01823	0.142857	FALSE	K00626	20357	None
142	Fly_Bin_2	M00849	C5 isoprenoid biosynthesis, mevalonate pathway, archaea	Pathway modules	Biosynthesis of terpenoids and polyketides	Terpenoid backbone biosynthesis	K00626 K01641 (K00021,K00054) ((K00869 K17942),(K18689 K18690 K22813)) K06981 K01823	0.142857	FALSE	K00626	20357	None
143	Fly_Bin_2	M00096	C5 isoprenoid biosynthesis, non-mevalonate pathway	Pathway modules	Biosynthesis of terpenoids and polyketides	Terpenoid backbone biosynthesis	K01662 K00099 (K00991,K12506) K00919 (K01770,K12506) K03526 K03527 K01823	0.875	TRUE	K00099,K00919,K00991,K01662,K01770,K03526,K03527	1.75872e+30	None
144	Fly_Bin_2	M00364	C10-C20 isoprenoid biosynthesis, bacteria	Pathway modules	Biosynthesis of terpenoids and polyketides	Terpenoid backbone biosynthesis	K01823 (K00795,K13789,K13787)	0.5	FALSE	K00795	20184	None
145	Fly_Bin_2	M00793	dTDP-L-rhamnose biosynthesis	Pathway modules	Biosynthesis of terpenoids and polyketides	Polyketide sugar unit biosynthesis	K00973 K01710 (K01790 K00067,K23987)	1	TRUE	K00067,K00973,K01710,K01790	1.06041e+19	None
146	Fly_Bin_2	M00848	Aurachin biosynthesis, anthranilate => aurachin A	Pathway modules	Biosynthesis of other secondary metabolites	Biosynthesis of other antibiotics	K09460 K02078+K14245+K14246+K22798 K22799 K22800 K21272 K21271 K22801 K22802	0.03125	FALSE	K02078	18976	No KOfam profile for K22802,No KOfam profile for K22800,No KOfam profile for K14245,No KOfam profile for K21272,No KOfam profile for K22801,No KOfam profile for K09460,No KOfam profile for K21271,No KOfam profile for K22798,No KOfam profile for K22799,No KOfam profile for K14246
147	Fly_Bin_2	M00569	Catechol meta-cleavage, catechol => acetyl-CoA / 4-methylcatechol => propanoyl-CoA	Pathway modules	Xenobiotics biodegradation	Aromatics degradation	(K00446,K07104) ((K10217 K01821 K01617),K10216) (K18364,K02554) (K18365,K01666) (K18366,K04073)	0.142857	FALSE	K01821	20657	None
148	Fly_Bin_2	M00575	Pertussis pathogenicity signature, T1SS	Signature modules	Gene set	Pathogenicity	K22944 K11004 K07389 K11003 K12340	0.2	FALSE	K12340	17331	None
149	Fly_Bin_2	M00627	beta-Lactam resistance, Bla system	Signature modules	Gene set	Drug resistance	K02172 K02171 (K18766,K17836)	0.333333	FALSE	K17836	10385	None
150	Fly_Bin_2	M00745	Imipenem resistance, repression of porin OprD	Signature modules	Gene set	Drug resistance	(K18072 K18073),(K07644 K07665),K18297 K18093	0.666667	FALSE	K07644,K07665	2256722568	None
151	Fly_Bin_2	M00651	Vancomycin resistance, D-Ala-D-Lac type	Signature modules	Gene set	Drug resistance	(K18345 K18344 K07260 K18346),(K18351 K18352 K18354 K18353) (K18347 K15739 K08641)	0.142857	FALSE	K07260	4541	No KOfam profile for K18354
152	Fly_Bin_2	M00726	Cationic antimicrobial peptide (CAMP) resistance, lysyl-phosphatidylglycerol (L-PG) synthase MprF	Signature modules	Gene set	Drug resistance	K19077 K19078 K14205	0.333333	FALSE	K14205	20354	None
153	Fly_Bin_2	M00718	Multidrug resistance, efflux pump MexAB-OprM	Signature modules	Gene set	Drug resistance	K18131 K03585+K18138+K18139	0.333333	FALSE	K03585,K18138	206536677	None
154	Fly_Bin_2	M00696	Multidrug resistance, efflux pump AcrEF-TolC	Signature modules	Gene set	Drug resistance	K18140 K18141+K18142+K12340	0.166667	FALSE	K12340	17331	None
155	Fly_Bin_2	M00697	Multidrug resistance, efflux pump MdtEF-TolC	Signature modules	Gene set	Drug resistance	K07690 K18898+K18899+K12340	0.166667	FALSE	K12340	17331	None
156	Fly_Bin_2	M00700	Multidrug resistance, efflux pump AbcA	Signature modules	Gene set	Drug resistance	(K18906,K18907) K18104	0.5	FALSE	K18907	5319	None
157	Fly_Bin_2	M00702	Multidrug resistance, efflux pump NorB	Signature modules	Gene set	Drug resistance	(K18906,K18907) K08170	0.5	FALSE	K18907	5319	None
158	Fly_Bin_2	M00746	Multidrug resistance, repression of porin OmpF	Signature modules	Gene set	Drug resistance	K13632 K18513 K09476	0.333333	FALSE	K09476,K09476	1963319634	No KOfam profile for K18513
159	Fly_Bin_2	M00664	Nodulation	Signature modules	Gene set	Symbiosis	K14658 K14659 K14666 K14657	0.25	FALSE	K14657	19245	None
160	Fly_Bin_2	M00611	Oxygenic photosynthesis in plants and cyanobacteria	Signature modules	Module set	Metabolic capacity	(M00161,M00163) M00165	0.363636	FALSE	K00134,K00615,K00927,K01624,K01624,K01807,K03841	5.11531e+31	None
161	Fly_Bin_2	M00612	Anoxygenic photosynthesis in purple bacteria	Signature modules	Module set	Metabolic capacity	M00597 M00165	0.363636	FALSE	K00134,K00615,K00927,K01624,K01624,K01807,K03841	5.11531e+31	None
162	Fly_Bin_2	M00613	Anoxygenic photosynthesis in green nonsulfur bacteria	Signature modules	Module set	Metabolic capacity	M00597 M00376	0.0384615	FALSE	K00244,K00247,K01961,K01962,K01963,K02160	1.83212e+29	None
163	Fly_Bin_2	M00614	Anoxygenic photosynthesis in green sulfur bacteria	Signature modules	Module set	Metabolic capacity	M00598 M00173	0.159091	FALSE	K00244,K00247,K01595,K01902,K01903,K03737	1.83212e+29	None
164	Fly_Bin_2	M00617	Methanogen	Signature modules	Module set	Metabolic capacity	M00567,M00357,M00356,M00563	0.166667	FALSE	K00925,K13788	2082920830	None
165	Fly_Bin_2	M00618	Acetogen	Signature modules	Module set	Metabolic capacity	M00377 M00579	0.714286	FALSE	K00297,K00925,K01491,K01938,K13788	1.76022e+24	None
166	Fly_Bin_2	M00615	Nitrate assimilation	Signature modules	Module set	Metabolic capacity	(K02575,K15576+K15577+K15578-K15579) M00531	0.5	FALSE	K02575	879	None

## Sheet: Table.S8
Table S8. Metabolic predictions for the fly associated Cedecea. The cutoff threshold is set at the Anvio default (0.75). For further analysis each pathway was manually investigated.
unique_id	bin_name	kegg_module	module_name	module_class	module_category	module_subcategory	module_definition	module_completeness	module_is_complete	kofam_hits_in_module	gene_caller_ids_in_module	warnings
0	Fly_Bin_1	M00001	Glycolysis (Embden-Meyerhof pathway), glucose => pyruvate	Pathway modules	Carbohydrate metabolism	Central carbohydrate metabolism	(K00844,K12407,K00845,K00886,K08074,K00918) (K01810,K06859,K13810,K15916) (K00850,K16370,K21071,K00918) (K01623,K01624,K11645,K16305,K16306) K01803 ((K00134,K00150) K00927,K11389) (K01834,K15633,K15634,K15635) K01689 (K00873,K12406)	1	TRUE	K00134,K00134,K00845,K00845,K00850,K00873,K00873,K00927,K01624,K01624,K01689,K01803,K01810,K01834,K11645,K15633,K15634,K16370	4.1742e+73	None
1	Fly_Bin_1	M00002	Glycolysis, core module involving three-carbon compounds	Pathway modules	Carbohydrate metabolism	Central carbohydrate metabolism	K01803 ((K00134,K00150) K00927,K11389) (K01834,K15633,K15634,K15635) K01689 (K00873,K12406)	1	TRUE	K00134,K00134,K00873,K00873,K00927,K01689,K01803,K01834,K15633,K15634	4.1742e+40	None
2	Fly_Bin_1	M00003	Gluconeogenesis, oxaloacetate => fructose-6P	Pathway modules	Carbohydrate metabolism	Central carbohydrate metabolism	(K01596,K01610) K01689 (K01834,K15633,K15634,K15635) K00927 (K00134,K00150) K01803 ((K01623,K01624,K11645) (K03841,K02446,K11532,K01086,K04041),K01622)	1	TRUE	K00134,K00134,K00927,K01610,K01624,K01624,K01689,K01803,K01834,K02446,K03841,K11645,K15633,K15634	4.1742e+55	None
3	Fly_Bin_1	M00307	Pyruvate oxidation, pyruvate => acetyl-CoA	Pathway modules	Carbohydrate metabolism	Central carbohydrate metabolism	((K00163,K00161+K00162)+K00627+K00382-K13997),K00169+K00170+K00171+(K00172,K00189),K03737	1	TRUE	K00163,K00382,K00627,K03737	2281227922801720	None
4	Fly_Bin_1	M00009	Citrate cycle (TCA cycle, Krebs cycle)	Pathway modules	Carbohydrate metabolism	Central carbohydrate metabolism	(K01647,K05942) (K01681,K01682) (K00031,K00030) (K00164+K00658+K00382,K00174+K00175-K00177-K00176) (K01902+K01903,K01899+K01900,K18118) (K00234+K00235+K00236+K00237,K00239+K00240+K00241-(K00242,K18859,K18860),K00244+K00245+K00246-K00247) (K01676,K01679,K01677+K01678) (K00026,K00025,K00024,K00116)	1	TRUE	K00031,K00116,K00164,K00239,K00240,K00240,K00241,K00242,K00244,K00244,K00245,K00246,K00247,K00382,K00658,K01647,K01676,K01679,K01681,K01682,K01902,K01903	1.89541e+95	None
5	Fly_Bin_1	M00010	Citrate cycle, first carbon oxidation, oxaloacetate => 2-oxoglutarate	Pathway modules	Carbohydrate metabolism	Central carbohydrate metabolism	(K01647,K05942) (K01681,K01682) (K00031,K00030)	1	TRUE	K00031,K01647,K01681,K01682	1.89547e+16	None
6	Fly_Bin_1	M00011	Citrate cycle, second carbon oxidation, 2-oxoglutarate => oxaloacetate	Pathway modules	Carbohydrate metabolism	Central carbohydrate metabolism	(K00164+K00658+K00382,K00174+K00175-K00177-K00176) (K01902+K01903,K01899+K01900,K18118) (K00234+K00235+K00236+K00237,K00239+K00240+K00241-(K00242,K18859,K18860),K00244+K00245+K00246-K00247) (K01676,K01679,K01677+K01678) (K00026,K00025,K00024,K00116)	1	TRUE	K00116,K00164,K00239,K00240,K00240,K00241,K00242,K00244,K00244,K00245,K00246,K00247,K00382,K00658,K01676,K01679,K01902,K01903	1.11587e+78	None
7	Fly_Bin_1	M00004	Pentose phosphate pathway (Pentose phosphate cycle)	Pathway modules	Carbohydrate metabolism	Central carbohydrate metabolism	(K13937,((K00036,K19243) (K01057,K07404))) K00033 K01783 (K01807,K01808) K00615 K00616 (K01810,K06859,K13810,K15916)	1	TRUE	K00033,K00036,K00615,K00615,K00615,K00616,K00616,K01783,K01807,K01810,K07404	1.80462e+47	None
8	Fly_Bin_1	M00006	Pentose phosphate pathway, oxidative phase, glucose 6P => ribulose 5P	Pathway modules	Carbohydrate metabolism	Central carbohydrate metabolism	(K13937,((K00036,K19243) (K01057,K07404))) K00033	1	TRUE	K00033,K00036,K07404	18046209569042	None
9	Fly_Bin_1	M00007	Pentose phosphate pathway, non-oxidative phase, fructose 6P => ribose 5P	Pathway modules	Carbohydrate metabolism	Central carbohydrate metabolism	K00615 (K00616,K13810) K01783 (K01807,K01808)	1	TRUE	K00615,K00615,K00615,K00616,K00616,K01783,K01807	2.95112e+29	None
10	Fly_Bin_1	M00580	Pentose phosphate pathway, archaea, fructose 6P => ribose 5P	Pathway modules	Carbohydrate metabolism	Central carbohydrate metabolism	(K08094 (K08093,K13812),K13831) K01807	0.5	FALSE	K01807	2032	None
11	Fly_Bin_1	M00005	PRPP biosynthesis, ribose 5P => PRPP	Pathway modules	Carbohydrate metabolism	Central carbohydrate metabolism	K00948	1	TRUE	K00948	14120	None
12	Fly_Bin_1	M00008	Entner-Doudoroff pathway, glucose-6P => glyceraldehyde-3P + pyruvate	Pathway modules	Carbohydrate metabolism	Central carbohydrate metabolism	K00036 (K01057,K07404) K01690 K01625	1	TRUE	K00036,K01625,K01690,K07404	2.09562e+18	None
13	Fly_Bin_1	M00308	Semi-phosphorylative Entner-Doudoroff pathway, gluconate => glycerate-3P	Pathway modules	Carbohydrate metabolism	Central carbohydrate metabolism	K05308 K00874 K01625 (K00134 K00927,K00131,K18978)	0.8	TRUE	K00134,K00134,K00874,K00874,K00927,K01625	4.1742e+25	None
14	Fly_Bin_1	M00014	Glucuronate pathway (uronate pathway)	Pathway modules	Carbohydrate metabolism	Other carbohydrate metabolism	K00012 ((K12447 K16190),(K00699 (K01195,K14756))) K00002 K13247 -- K03331 (K05351,K00008) K00854	0.222222	FALSE	K00012,K00854,K00854	8559296311703	'--' steps are assumed incomplete
15	Fly_Bin_1	M00631	D-Galacturonate degradation (bacteria), D-galacturonate => pyruvate + D-glyceraldehyde 3P	Pathway modules	Carbohydrate metabolism	Other carbohydrate metabolism	K01812 K00041 (K01685,K16849+K16850) K00874 (K01625,K17463)	0.8	TRUE	K00874,K00874,K01625,K01685,K01812,K01812,K17463	2.76512e+30	None
16	Fly_Bin_1	M00061	D-Glucuronate degradation, D-glucuronate => pyruvate + D-glyceraldehyde 3P	Pathway modules	Carbohydrate metabolism	Other carbohydrate metabolism	K01812 K00040 (K01686,K08323) K00874 (K01625,K17463)	1	TRUE	K00040,K00040,K00874,K00874,K01625,K01686,K01812,K01812,K08323,K08323,K17463	3.38453e+47	None
17	Fly_Bin_1	M00081	Pectin degradation	Pathway modules	Carbohydrate metabolism	Other carbohydrate metabolism	K01051 K01184 K01213	0.333333	FALSE	K01051	9041	None
18	Fly_Bin_1	M00632	Galactose degradation, Leloir pathway, galactose => alpha-D-glucose-1P	Pathway modules	Carbohydrate metabolism	Other carbohydrate metabolism	K01785 K00849 K00965 K01784	1	TRUE	K00849,K00965,K01784,K01785	9052905190509050	None
19	Fly_Bin_1	M00552	D-galactonate degradation, De Ley-Doudoroff pathway, D-galactonate => glycerate-3P	Pathway modules	Carbohydrate metabolism	Other carbohydrate metabolism	K01684 K00883 K01631 K00134 K00927	0.4	FALSE	K00134,K00134,K00927	417420392038	None
20	Fly_Bin_1	M00129	Ascorbate biosynthesis, animals, glucose-1P => ascorbate	Pathway modules	Carbohydrate metabolism	Other carbohydrate metabolism	K00963 K00012 K00699 K01195 K00002 K01053 K00103	0.285714	FALSE	K00012,K00963,K00963	855988008558	None
21	Fly_Bin_1	M00114	Ascorbate biosynthesis, plants, fructose-6P => ascorbate	Pathway modules	Carbohydrate metabolism	Other carbohydrate metabolism	K01809 K17497 K00966 K10046 K14190 K10047 K17744 K00225	0.125	FALSE	K01809	6347	None
22	Fly_Bin_1	M00550	Ascorbate degradation, ascorbate => D-xylulose-5P	Pathway modules	Carbohydrate metabolism	Other carbohydrate metabolism	K02821+K02822+K03475 K03476 K03078 K03079 K03077	0.4	FALSE	K02821,K02822,K03077,K03475	2954295331672950	None
23	Fly_Bin_1	M00854	Glycogen biosynthesis, glucose-1P => glycogen/starch	Pathway modules	Carbohydrate metabolism	Other carbohydrate metabolism	(K00963 (K00693+K00750,K16150,K16153,K13679,K20812)),(K00975 (K00703,K13679,K20812)) (K00700,K16149)	1	TRUE	K00700,K00703,K00963,K00963,K00975	1.47751e+22	None
24	Fly_Bin_1	M00855	Glycogen degradation, glycogen => glucose-6P	Pathway modules	Carbohydrate metabolism	Other carbohydrate metabolism	(K00688,K16153) (K01196,((K00705,K22451) (K02438,K01200))) (K15779,K01835,K15778)	0.75	TRUE	K00688,K00688,K00705,K01835	1.47712e+18	None
25	Fly_Bin_1	M00565	Trehalose biosynthesis, D-glucose 1P => trehalose	Pathway modules	Carbohydrate metabolism	Other carbohydrate metabolism	K00975 K00703 (K00700,K16149) K01214 K06044 K01236	0.5	FALSE	K00700,K00703,K00975	147751477214773	None
26	Fly_Bin_1	M00549	Nucleotide sugar biosynthesis, glucose => UDP-glucose	Pathway modules	Carbohydrate metabolism	Other carbohydrate metabolism	(K00844,K00845,K12407,K00886) (K01835,K15779,K15778) (K00963,K12447)	1	TRUE	K00845,K00845,K00963,K00963,K01835	8.05815e+20	None
27	Fly_Bin_1	M00554	Nucleotide sugar biosynthesis, galactose => UDP-galactose	Pathway modules	Carbohydrate metabolism	Other carbohydrate metabolism	K00849 K00965	1	TRUE	K00849,K00965	90529051	None
28	Fly_Bin_1	M00892	UDP-N-acetyl-D-glucosamine biosynthesis, eukaryotes, glucose => UDP-GlcNAc	Pathway modules	Carbohydrate metabolism	Other carbohydrate metabolism	(K00844,K12407,K00845) K01810 K00820 K00621 K01836 K00972	0.5	FALSE	K00820,K00845,K00845,K01810	7.79481e+16	None
29	Fly_Bin_1	M00909	UDP-N-acetyl-D-glucosamine biosynthesis, prokaryotes, glucose => UDP-GlcNAc	Pathway modules	Carbohydrate metabolism	Other carbohydrate metabolism	K00845 (K01810,K13810,K15916) K00820 K03431 K04042	1	TRUE	K00820,K00845,K00845,K01810,K03431,K04042	7.79481e+24	None
30	Fly_Bin_1	M00761	Undecaprenylphosphate alpha-L-Ara4N biosynthesis, UDP-GlcA => undecaprenyl phosphate alpha-L-Ara4N	Pathway modules	Carbohydrate metabolism	Other carbohydrate metabolism	K10011 K07806 K10012 K13014	1	TRUE	K07806,K10011,K10012,K13014	9502950495039500	None
31	Fly_Bin_1	M00012	Glyoxylate cycle	Pathway modules	Carbohydrate metabolism	Other carbohydrate metabolism	K01647 (K01681,K01682) K01637 (K01638,K19282) (K00026,K00025,K00024)	0.8	TRUE	K01637,K01638,K01647,K01681,K01682	5.62356e+19	None
32	Fly_Bin_1	M00373	Ethylmalonyl pathway	Pathway modules	Carbohydrate metabolism	Other carbohydrate metabolism	K00626 K00023 K17865 K14446 K14447 K14448 K14449 K08691 K14451 K01965+K01966 K05606 K01847	0.0833333	FALSE	K00626,K00626	29947530	None
33	Fly_Bin_1	M00740	Methylaspartate cycle	Pathway modules	Carbohydrate metabolism	Other carbohydrate metabolism	K01647 K01681 K00031 K00261 K19268+K01846 K04835 K19280 K14449 K19281 K19282 K00024	0.272727	FALSE	K00031,K01647,K01681	1895472471491	None
34	Fly_Bin_1	M00532	Photorespiration	Pathway modules	Carbohydrate metabolism	Other carbohydrate metabolism	(K01601-K01602) K19269 K11517 K03781 K14272 K00600 K00830 (K15893,K15919) K15918 K00281+K00605+K00382+K02437	0.3	FALSE	K00281,K00382,K00600,K00605,K02437,K03781,K03781	2.02223e+27	None
35	Fly_Bin_1	M00131	Inositol phosphate metabolism, Ins(1,3,4,5)P4 => Ins(1,3,4)P3 => myo-inositol	Pathway modules	Carbohydrate metabolism	Other carbohydrate metabolism	K01106 K01107 K01109 K01092	0.25	FALSE	K01092	3617	None
36	Fly_Bin_1	M00165	Reductive pentose phosphate cycle (Calvin cycle)	Pathway modules	Energy metabolism	Carbon fixation	K00855 (K01601-K01602) K00927 (K05298,K00150,K00134) (K01623,K01624) (K03841,K02446,K11532,K01086) K00615 (K01623,K01624) (K01100,K11532,K01086) K00615 (K01807,K01808)	0.818182	TRUE	K00134,K00134,K00615,K00615,K00615,K00855,K00927,K01624,K01624,K01807,K02446,K03841	4.1742e+48	None
37	Fly_Bin_1	M00166	Reductive pentose phosphate cycle, ribulose-5P => glyceraldehyde-3P	Pathway modules	Energy metabolism	Carbon fixation	K00855 (K01601-K01602) K00927 (K05298,K00150,K00134)	0.75	TRUE	K00134,K00134,K00855,K00927	4174203948062030	None
38	Fly_Bin_1	M00167	Reductive pentose phosphate cycle, glyceraldehyde-3P => ribulose-5P	Pathway modules	Energy metabolism	Carbon fixation	(K01623,K01624) (K03841,K02446,K11532,K01086) K00615 (K01623,K01624) (K01100,K11532,K01086) K00615 (K01807,K01808)	0.857143	TRUE	K00615,K00615,K00615,K01624,K01624,K01807,K02446,K03841	2.95112e+32	None
39	Fly_Bin_1	M00168	CAM (Crassulacean acid metabolism), dark	Pathway modules	Energy metabolism	Carbon fixation	K01595 (K00025,K00026,K00024)	0.5	FALSE	K01595	14461	None
40	Fly_Bin_1	M00169	CAM (Crassulacean acid metabolism), light	Pathway modules	Energy metabolism	Carbon fixation	K00029 K01006	0.5	FALSE	K00029,K00029	175711995	None
41	Fly_Bin_1	M00172	C4-dicarboxylic acid cycle, NADP - malic enzyme type	Pathway modules	Energy metabolism	Carbon fixation	K01595 K00051 K00029 K01006	0.5	FALSE	K00029,K00029,K01595	17571199514461	None
42	Fly_Bin_1	M00171	C4-dicarboxylic acid cycle, NAD - malic enzyme type	Pathway modules	Energy metabolism	Carbon fixation	K01595 K14454 K14455 (K00025,K00026) K00028 (K00814,K14272) K01006	0.142857	FALSE	K01595	14461	None
43	Fly_Bin_1	M00170	C4-dicarboxylic acid cycle, phosphoenolpyruvate carboxykinase type	Pathway modules	Energy metabolism	Carbon fixation	K01595 K14454 K14455 K01610	0.5	FALSE	K01595,K01610	144614836	None
44	Fly_Bin_1	M00173	Reductive citrate cycle (Arnon-Buchanan cycle)	Pathway modules	Energy metabolism	Carbon fixation	(K00169+K00170+K00171+K00172,K03737) ((K01007,K01006) K01595,K01959+K01960,K01958) K00024 (K01676,K01679,K01677+K01678) (K00239+K00240-K00241-K00242,K00244+K00245-K00246-K00247,K18556+K18557+K18558+K18559+K18560) (K01902+K01903) (K00174+K00175-K00177-K00176) K00031 (K01681,K01682) (K15230+K15231,K15232+K15233 K15234)	0.727273	FALSE	K00031,K00239,K00240,K00240,K00241,K00242,K00244,K00244,K00245,K00246,K00247,K01007,K01595,K01676,K01679,K01681,K01682,K01902,K01903,K03737	1.89547e+87	None
45	Fly_Bin_1	M00376	3-Hydroxypropionate bi-cycle	Pathway modules	Energy metabolism	Carbon fixation	(K02160+K01961+K01962+K01963) K14468 K14469 K15052 K05606 (K01847,K01848+K01849) (K14471+K14472) (K00239+K00240+K00241) K01679 K08691 K14449 K14470 K09709	0.230769	FALSE	K00239,K00240,K00240,K00241,K01679,K01961,K01962,K01963,K02160	7.2501e+35	None
46	Fly_Bin_1	M00375	Hydroxypropionate-hydroxybutylate cycle	Pathway modules	Energy metabolism	Carbon fixation	(K01964+K15037+K15036) K15017 K15039 K15018 K15019 K15020 K05606 (K01848+K01849) (K15038,K15017) K14465 (K14466,K18861) K14534 K15016 K00626	0.0714286	FALSE	K00626,K00626	29947530	None
47	Fly_Bin_1	M00374	Dicarboxylate-hydroxybutyrate cycle	Pathway modules	Energy metabolism	Carbon fixation	(K00169+K00170+K00171+K00172) K01007 K01595 K00024 (K01677+K01678) (K00239+K00240-K00241-K18860) (K01902+K01903) (K15038,K15017) K14465 (K14467,K18861) K14534 K15016 K00626	0.384615	FALSE	K00239,K00240,K00240,K00241,K00626,K00626,K01007,K01595,K01902,K01903	7.2501e+41	None
48	Fly_Bin_1	M00377	Reductive acetyl-CoA pathway (Wood-Ljungdahl pathway)	Pathway modules	Energy metabolism	Carbon fixation	K00198 K05299-K15022 K01938 K01491 K00297 K15023 K14138+K00197+K00194	0.285714	FALSE	K00297,K01491	144633435	None
49	Fly_Bin_1	M00579	Phosphate acetyltransferase-acetate kinase pathway, acetyl-CoA => acetate	Pathway modules	Energy metabolism	Carbon fixation	(K00625,K13788,K15024) K00925	1	TRUE	K00925,K13788,K15024	2948294911999	None
50	Fly_Bin_1	M00620	Incomplete reductive citrate cycle, acetyl-CoA => oxoglutarate	Pathway modules	Energy metabolism	Carbon fixation	(K00169+K00170+K00171+K00172) (K01959+K01960) K00024 (K01677+K01678) (K18209+K18210) (K01902+K01903) (K00174+K00175+K00176+K00177)	0.142857	FALSE	K01902,K01903	72557254	None
51	Fly_Bin_1	M00357	Methanogenesis, acetate => methane	Pathway modules	Energy metabolism	Methane metabolism	((K00925 K00625),K01895) (K00193+K00197+K00194) (K00577+K00578+K00579+K00580+K00581-K00582-K00583+K00584) (K00399+K00401+K00402) (K22480+K22481+K22482,K03388+K03389+K03390,K08264+K08265,K03388+K03389+K03390+K14127+(K14126+K14128,K22516+K00125))	0.2	FALSE	K00925,K01895	294812786	None
52	Fly_Bin_1	M00346	Formaldehyde assimilation, serine pathway	Pathway modules	Energy metabolism	Methane metabolism	K00600 K00830 K00018 K11529 K01689 K01595 K00024 K08692+K14067 K08691	0.333333	FALSE	K00600,K01595,K01689	3614144616316	None
53	Fly_Bin_1	M00345	Formaldehyde assimilation, ribulose monophosphate pathway	Pathway modules	Energy metabolism	Methane metabolism	(((K08093,K13812) K08094),K13831) (K00850,K16370) K01624	0.666667	FALSE	K00850,K01624,K01624,K16370	6624340520374200	None
54	Fly_Bin_1	M00344	Formaldehyde assimilation, xylulose monophosphate pathway	Pathway modules	Energy metabolism	Methane metabolism	K17100 K00863 K01624 K03841	0.75	TRUE	K00863,K01624,K01624,K03841	1.56543e+16	None
55	Fly_Bin_1	M00530	Dissimilatory nitrate reduction, nitrate => ammonia	Pathway modules	Energy metabolism	Nitrogen metabolism	(K00370+K00371+K00374,K02567+K02568) (K00362+K00363,K03385+K15876)	1	TRUE	K00362,K00363,K00370,K00370,K00371,K00374,K00374,K02567,K02568	4.81448e+37	None
56	Fly_Bin_1	M00529	Denitrification, nitrate => nitrogen	Pathway modules	Energy metabolism	Nitrogen metabolism	(K00370+K00371+K00374,K02567+K02568) (K00368,K15864) (K04561+K02305) K00376	0.25	FALSE	K00370,K00370,K00371,K00374,K00374,K02567,K02568	8.54986e+29	None
57	Fly_Bin_1	M00804	Complete nitrification, comammox, ammonia => nitrite => nitrate	Pathway modules	Energy metabolism	Nitrogen metabolism	K10944+K10945+K10946 K10535 K00370+K00371	0.333333	FALSE	K00370,K00370,K00371	854985508550	None
58	Fly_Bin_1	M00176	Assimilatory sulfate reduction, sulfate => H2S	Pathway modules	Energy metabolism	Sulfur metabolism	(K13811,K00958+K00860,K00955+K00957,K00956+K00957+K00860) K00390 (K00380+K00381,K00392)	1	TRUE	K00380,K00381,K00390,K00860,K00956,K00957	6.31263e+23	None
59	Fly_Bin_1	M00144	NADH:quinone oxidoreductase, prokaryotes	Pathway modules	Energy metabolism	ATP synthesis	K00330+(K00331+K00332+K00333,K00331+K13378,K13380)+K00334+K00335+K00336+K00337+K00338+K00339+K00340+(K00341+K00342)+K00343	1	TRUE	K00330,K00331,K00334,K00335,K00336,K00337,K00338,K00339,K00340,K00341,K00342,K00343,K13378	2.93921e+63	None
60	Fly_Bin_1	M00149	Succinate dehydrogenase, prokaryotes	Pathway modules	Energy metabolism	ATP synthesis	K00241+(K00242,K18859,K18860)+K00239+K00240	1	TRUE	K00239,K00240,K00240,K00241,K00242	7.2501e+20	None
61	Fly_Bin_1	M00150	Fumarate reductase, prokaryotes	Pathway modules	Energy metabolism	ATP synthesis	K00244+K00245+K00246+K00247	1	TRUE	K00244,K00244,K00245,K00246,K00247	1.01598e+23	None
62	Fly_Bin_1	M00154	Cytochrome c oxidase	Pathway modules	Energy metabolism	ATP synthesis	(K02257+K02262+K02256+K02261+K02263+K02264+K02265+K02266+K02267+K02268+K02270-K02271+K02272-K02273+K02258+K02259+K02260)	0.0666667	FALSE	K02257	10782	None
63	Fly_Bin_1	M00153	Cytochrome bd ubiquinol oxidase	Pathway modules	Energy metabolism	ATP synthesis	K00425+K00426+(K00424,K22501)	1	TRUE	K00424,K00425,K00426	725872567257	None
64	Fly_Bin_1	M00417	Cytochrome o ubiquinol oxidase	Pathway modules	Energy metabolism	ATP synthesis	K02297+K02298+K02299+K02300	1	TRUE	K02297,K02298,K02299,K02300	1.07781e+19	None
65	Fly_Bin_1	M00157	F-type ATPase, prokaryotes and chloroplasts	Pathway modules	Energy metabolism	ATP synthesis	K02111+K02112+K02113+K02114+K02115+K02108+K02109+K02110	0.875	TRUE	K02108,K02109,K02110,K02111,K02112,K02113,K02114	7.80278e+27	None
66	Fly_Bin_1	M00082	Fatty acid biosynthesis, initiation	Pathway modules	Lipid metabolism	Fatty acid metabolism	(K11262,(K02160+K01961,K11263)+(K01962+K01963,K18472)) (K00665,K00667+K00668,K11533,(K00645 (K00648,K18473)))	1	TRUE	K00645,K00648,K01961,K01962,K01963,K02160	1.25171e+24	None
67	Fly_Bin_1	M00083	Fatty acid biosynthesis, elongation	Pathway modules	Lipid metabolism	Fatty acid metabolism	K00665,(K00667 K00668),K11533,((K00647,K09458) K00059 (K02372,K01716,K16363) (K00208,K02371,K10780,K00209))	1	TRUE	K00059,K00059,K00208,K00647,K01716,K02372,K09458	1.25162e+30	None
68	Fly_Bin_1	M00873	Fatty acid biosynthesis in mitochondria, animals	Pathway modules	Lipid metabolism	Fatty acid metabolism	K18660 K03955+K00645 K09458 K11539+K13370 K22540 K07512	0.25	FALSE	K00645,K09458	1251712514	None
69	Fly_Bin_1	M00874	Fatty acid biosynthesis in mitochondria, fungi	Pathway modules	Lipid metabolism	Fatty acid metabolism	K11262 K03955+K00645 K09458 K00059 K22541 K07512	0.416667	FALSE	K00059,K00059,K00645,K09458	1.25162e+19	None
70	Fly_Bin_1	M00086	beta-Oxidation, acyl-CoA synthesis	Pathway modules	Lipid metabolism	Fatty acid metabolism	K01897,K15013	1	TRUE	K01897	11182	None
71	Fly_Bin_1	M00087	beta-Oxidation	Pathway modules	Lipid metabolism	Fatty acid metabolism	(K00232,K00249,K00255,K06445,K09479) (((K01692,K07511,K13767) (K00022,K07516)),K01825,K01782,K07514,K07515,K10527) (K00632,K07508,K07509,K07513)	1	TRUE	K00632,K01782,K01825,K06445	7.5303e+16	None
72	Fly_Bin_1	M00088	Ketone body biosynthesis, acetyl-CoA => acetoacetate/3-hydroxybutyrate/acetone	Pathway modules	Lipid metabolism	Lipid metabolism	K00626 K01641 K01640 K00019 K01574	0.2	FALSE	K00626,K00626	29947530	None
73	Fly_Bin_1	M00089	Triacylglycerol biosynthesis	Pathway modules	Lipid metabolism	Lipid metabolism	(K00629,K13506,K13507,K00630,K13508) (K00655,K13509,K13523,K19007,K13513,K13517,K13519,K14674,K22831) (K01080,K15728,K18693) (K11155,K11160,K14456,K22848,K22849)	0.25	FALSE	K00655,K00655	148812261	None
74	Fly_Bin_1	M00098	Acylglycerol degradation	Pathway modules	Lipid metabolism	Lipid metabolism	(K01046,K12298,K16816,K13534,K14073,K14074,K14075,K14076,K22283,K14452,K22284,K14674,K14675,K17900) K01054	0.5	FALSE	K01054	1487	None
75	Fly_Bin_1	M00093	Phosphatidylethanolamine (PE) biosynthesis, PA => PS => PE	Pathway modules	Lipid metabolism	Lipid metabolism	K00981 (K00998,K17103) K01613	1	TRUE	K00981,K00981,K00998,K01613	1.48928e+16	None
76	Fly_Bin_1	M00048	Inosine monophosphate biosynthesis, PRPP + glutamine => IMP	Pathway modules	Nucleotide metabolism	Purine metabolism	K00764 (K01945,K11787,K11788,K13713) (K00601,K11175,K08289,K11787,K01492) (K01952,(K23269+K23264+K23265),(K23270+K23265)) (K01933,K11787,K11788 (K01587,K11808,K01589 K01588)) (K01923,K01587,K13713) K01756 (K00602,(K01492,K06863 K11176))	1	TRUE	K00602,K00764,K01588,K01589,K01756,K01923,K01933,K01945,K01952,K08289,K11175	1.68103e+50	None
77	Fly_Bin_1	M00049	Adenine ribonucleotide biosynthesis, IMP => ADP,ATP	Pathway modules	Nucleotide metabolism	Purine metabolism	K01939 K01756 (K00939,K18532,K18533,K00944) (K00940,K00873,K12406)	1	TRUE	K00873,K00873,K00939,K00940,K01756,K01939	2.51221e+26	None
78	Fly_Bin_1	M00050	Guanine ribonucleotide biosynthesis IMP => GDP,GTP	Pathway modules	Nucleotide metabolism	Purine metabolism	K00088 K01951 K00942 (K00940,K18533,K00873,K12406)	1	TRUE	K00088,K00873,K00873,K00940,K00942,K01951	1.87343e+28	None
79	Fly_Bin_1	M00546	Purine degradation, xanthine => urea	Pathway modules	Nucleotide metabolism	Purine metabolism	(K00106,K00087+K13479+K13480,K13481+K13482,K11177+K11178+K13483) (K00365,K16838,K16839,K22879) (K13484,K07127 (K13485,K16838,K16840)) (K01466,K16842) K01477	0.2	FALSE	K01466	20489	None
80	Fly_Bin_1	M00051	Uridine monophosphate biosynthesis, glutamine (+ PRPP) => UMP	Pathway modules	Nucleotide metabolism	Pyrimidine metabolism	(K11540,(K11541 K01465),((K01954,K01955+K01956) (K00609+K00610,K00608) K01465)) (K00226,K00254,K17828) (K13421,K00762 K01591)	1	TRUE	K00254,K00609,K00610,K00762,K01465,K01591,K01955,K01956	7.46117e+31	None
81	Fly_Bin_1	M00052	Pyrimidine ribonucleotide biosynthesis, UMP => UDP/UTP,CDP/CTP	Pathway modules	Nucleotide metabolism	Pyrimidine metabolism	(K13800,K13809,K09903) (K00940,K18533) K01937	1	TRUE	K00940,K01937,K01937,K09903	1.87244e+16	None
82	Fly_Bin_1	M00053	Pyrimidine deoxyribonuleotide biosynthesis, CDP/CTP => dCDP/dCTP,dTDP/dTTP	Pathway modules	Nucleotide metabolism	Pyrimidine metabolism	(K00524,K00525+K00526,K10807+K10808) (K00940,K18533) (K00527,K21636) K01494 K01520 (K00560,K13998) K00943 K00940	1	TRUE	K00525,K00525,K00526,K00526,K00560,K00940,K00943,K01494,K01520,K21636	8.33699e+41	None
83	Fly_Bin_1	M00020	Serine biosynthesis, glycerate-3P => serine	Pathway modules	Amino acid metabolism	Serine and threonine metabolism	K00058 K00831 (K01079,K02203,K22305)	1	TRUE	K00058,K00831,K01079	20317706015	None
84	Fly_Bin_1	M00018	Threonine biosynthesis, aspartate => homoserine => threonine	Pathway modules	Amino acid metabolism	Serine and threonine metabolism	(K00928,K12524,K12525,K12526) K00133 (K00003,K12524,K12525) (K00872,K02204,K02203) K01733	1	TRUE	K00133,K00133,K00872,K00928,K01733,K12524,K12525	1.47763e+29	None
85	Fly_Bin_1	M00033	Ectoine biosynthesis, aspartate => ectoine	Pathway modules	Amino acid metabolism	Serine and threonine metabolism	K00928 K00133 K00836 K06718 K06720	0.6	FALSE	K00133,K00133,K00836,K00928	1.47763e+17	None
86	Fly_Bin_1	M00021	Cysteine biosynthesis, serine => cysteine	Pathway modules	Amino acid metabolism	Cysteine and methionine metabolism	(K00640,K23304) (K01738,K13034,K17069)	1	TRUE	K00640,K01738	663016568	None
87	Fly_Bin_1	M00609	Cysteine biosynthesis, methionine => cysteine	Pathway modules	Amino acid metabolism	Cysteine and methionine metabolism	K00789 K17462 K01243 K07173 K17216 K17217	0.5	FALSE	K00789,K01243,K07173	204422478324	None
88	Fly_Bin_1	M00017	Methionine biosynthesis, apartate => homoserine => methionine	Pathway modules	Amino acid metabolism	Cysteine and methionine metabolism	(K00928,K12524,K12525) K00133 (K00003,K12524,K12525) (K00651,K00641) K01739 (K01760,K14155) (K00548,K24042,K00549)	1	TRUE	K00133,K00133,K00548,K00549,K00549,K00651,K00928,K01739,K01760,K12524,K12525	1.47763e+47	None
89	Fly_Bin_1	M00034	Methionine salvage pathway	Pathway modules	Amino acid metabolism	Cysteine and methionine metabolism	K00789 K01611 K00797 ((K01243,K01244) K00899,K00772) K08963 (K16054,K08964 (K09880,K08965 K08966)) K08967 (K00815,K08969,K23977,K00832,K00838)	0.333333	FALSE	K00789,K00832,K01243	204456562247	None
90	Fly_Bin_1	M00035	Methionine degradation	Pathway modules	Amino acid metabolism	Cysteine and methionine metabolism	K00789 (K00558,K17398,K17399) K01251 (K01697,K10150)	0.75	TRUE	K00558,K00558,K00789,K01251	2.31227e+16	None
91	Fly_Bin_1	M00368	Ethylene biosynthesis, methionine => ethylene	Pathway modules	Amino acid metabolism	Cysteine and methionine metabolism	K00789 (K01762,K20772) K05933	0.333333	FALSE	K00789	2044	None
92	Fly_Bin_1	M00019	Valine/isoleucine biosynthesis, pyruvate => valine / 2-oxobutanoate => isoleucine	Pathway modules	Amino acid metabolism	Branched-chain amino acid metabolism	K01652+(K01653,K11258) K00053 K01687 K00826	1	TRUE	K00053,K00826,K01652,K01652,K01652,K01652,K01652,K01653,K01653,K01687,K11258	2.73727e+44	None
93	Fly_Bin_1	M00535	Isoleucine biosynthesis, pyruvate => 2-oxobutanoate	Pathway modules	Amino acid metabolism	Branched-chain amino acid metabolism	K09011 K01703+K01704 K00052	0.666667	FALSE	K00052,K01703,K01704	693569366937	None
94	Fly_Bin_1	M00570	Isoleucine biosynthesis, threonine => 2-oxobutanoate => isoleucine	Pathway modules	Amino acid metabolism	Branched-chain amino acid metabolism	(K17989,K01754) K01652+(K01653,K11258) K00053 K01687 K00826	1	TRUE	K00053,K00826,K01652,K01652,K01652,K01652,K01652,K01653,K01653,K01687,K01754,K11258	2.73727e+48	None
95	Fly_Bin_1	M00432	Leucine biosynthesis, 2-oxoisovalerate => 2-oxoisocaproate	Pathway modules	Amino acid metabolism	Branched-chain amino acid metabolism	K01649 (K01702,K01703+K01704) K00052	1	TRUE	K00052,K01649,K01649,K01703,K01704	6.93583e+19	None
96	Fly_Bin_1	M00036	Leucine degradation, leucine => acetoacetate + acetyl-CoA	Pathway modules	Amino acid metabolism	Branched-chain amino acid metabolism	K00826 ((K00166+K00167,K11381)+K09699+K00382) (K00253,K00249) (K01968+K01969) (K05607,K13766) K01640	0.222222	FALSE	K00382,K00826	22792741	None
97	Fly_Bin_1	M00016	Lysine biosynthesis, succinyl-DAP pathway, aspartate => lysine	Pathway modules	Amino acid metabolism	Lysine metabolism	(K00928,K12524,K12525,K12526) K00133 K01714 K00215 K00674 (K00821,K14267) K01439 K01778 (K01586,K12526)	1	TRUE	K00133,K00133,K00215,K00674,K00821,K00821,K00928,K01439,K01586,K01714,K01778,K12524,K12525	1.47763e+55	None
98	Fly_Bin_1	M00525	Lysine biosynthesis, acetyl-DAP pathway, aspartate => lysine	Pathway modules	Amino acid metabolism	Lysine metabolism	K00928 K00133 K01714 K00215 K05822 K00841 K05823 K01778 K01586	0.666667	FALSE	K00133,K00133,K00215,K00928,K01586,K01714,K01778	1.47763e+29	None
99	Fly_Bin_1	M00526	Lysine biosynthesis, DAP dehydrogenase pathway, aspartate => lysine	Pathway modules	Amino acid metabolism	Lysine metabolism	(K00928,K12524,K12525,K12526) K00133 K01714 K00215 K03340 (K01586,K12526)	0.833333	TRUE	K00133,K00133,K00215,K00928,K01586,K01714,K12524,K12525	1.47763e+34	None
100	Fly_Bin_1	M00527	Lysine biosynthesis, DAP aminotransferase pathway, aspartate => lysine	Pathway modules	Amino acid metabolism	Lysine metabolism	(K00928,K12524,K12525,K12526) K00133 K01714 K00215 K10206 K01778 (K01586,K12526)	0.857143	TRUE	K00133,K00133,K00215,K00928,K01586,K01714,K01778,K12524,K12525	1.47763e+38	None
101	Fly_Bin_1	M00032	Lysine degradation, lysine => saccharopine => acetoacetyl-CoA	Pathway modules	Amino acid metabolism	Lysine metabolism	K14157 K14085 K00825 (K15791+K00658+K00382) K00252 (K07514,(K07515,K07511) K00022)	0.111111	FALSE	K00382,K00658	22797253	None
102	Fly_Bin_1	M00028	Ornithine biosynthesis, glutamate => ornithine	Pathway modules	Amino acid metabolism	Arginine and proline metabolism	(K00618,K00619,K14681,K14682,K00620,K22477,K22478) ((K00930,K22478) K00145,K12659) (K00818,K00821) (K01438,K14677,K00620)	1	TRUE	K00145,K00821,K00821,K00930,K01438,K14682,K22477	1.44594e+31	None
103	Fly_Bin_1	M00844	Arginine biosynthesis, ornithine => arginine	Pathway modules	Amino acid metabolism	Arginine and proline metabolism	K00611 K01940 (K01755,K14681)	1	TRUE	K00611,K01755,K01940	172361445614457	None
104	Fly_Bin_1	M00845	Arginine biosynthesis, glutamate => acetylcitrulline => arginine	Pathway modules	Amino acid metabolism	Arginine and proline metabolism	K22478 K00145 K00821 K09065 K01438 K01940 K01755	0.714286	FALSE	K00145,K00821,K00821,K01438,K01755,K01940	1.44594e+27	None
105	Fly_Bin_1	M00029	Urea cycle	Pathway modules	Amino acid metabolism	Arginine and proline metabolism	K01948 K00611 K01940 (K01755,K14681) K01476	0.6	FALSE	K00611,K01755,K01940	172361445614457	None
106	Fly_Bin_1	M00015	Proline biosynthesis, glutamate => proline	Pathway modules	Amino acid metabolism	Arginine and proline metabolism	((K00931 K00147),K12657) K00286	1	TRUE	K00147,K00286,K00931	17798806617799	None
107	Fly_Bin_1	M00879	Arginine succinyltransferase pathway, arginine => glutamate	Pathway modules	Amino acid metabolism	Arginine and proline metabolism	K00673 K01484 K00840 K06447 K05526	1	TRUE	K00673,K00840,K01484,K05526,K06447	4.18742e+19	None
108	Fly_Bin_1	M00133	Polyamine biosynthesis, arginine => agmatine => putrescine => spermidine	Pathway modules	Amino acid metabolism	Polyamine biosynthesis	(K01583,K01584,K01585,K02626) K01480 K01611 K00797	0.5	FALSE	K01480,K01585	20422043	None
109	Fly_Bin_1	M00026	Histidine biosynthesis, PRPP => histidine	Pathway modules	Amino acid metabolism	Histidine metabolism	(K00765-K02502) (K01523 K01496,K11755,K14152) (K01814,K24017) (K02501+K02500,K01663) ((K01693 K00817 (K04486,K05602,K18649)),(K01089 K00817)) (K00013,K14152)	1	TRUE	K00013,K00765,K00817,K01089,K01814,K02500,K02501,K11755	1.80382e+39	None
110	Fly_Bin_1	M00022	Shikimate pathway, phosphoenolpyruvate + erythrose-4P => chorismate	Pathway modules	Amino acid metabolism	Aromatic amino acid metabolism	(K01626,K03856,K13853) (((K01735,K13829) ((K03785,K03786) K00014,K13832)),K13830) ((K00891,K13829) (K00800,K24018),K13830) K01736	1	TRUE	K00014,K00800,K00891,K00891,K01626,K01626,K01626,K01735,K01736,K03786	1.58798e+39	None
111	Fly_Bin_1	M00023	Tryptophan biosynthesis, chorismate => tryptophan	Pathway modules	Amino acid metabolism	Aromatic amino acid metabolism	(((K01657+K01658,K13503,K13501,K01656) K00766),K13497) (((K01817,K24017) (K01656,K01609)),K13498,K13501) (K01695+(K01696,K06001),K01694)	1	TRUE	K00766,K00766,K01657,K01658,K01658,K01695,K01696,K13497,K13498	8.58183e+34	None
112	Fly_Bin_1	M00024	Phenylalanine biosynthesis, chorismate => phenylpyruvate => phenylalanine	Pathway modules	Amino acid metabolism	Aromatic amino acid metabolism	((K01850,K04092,K14187,K04093,K04516,K06208,K06209) (K01713,K04518,K05359),K14170) (K00832,K00838)	1	TRUE	K00832,K04518,K14170,K14187	5.65621e+18	None
113	Fly_Bin_1	M00025	Tyrosine biosynthesis, chorismate => HPP => tyrosine	Pathway modules	Amino acid metabolism	Aromatic amino acid metabolism	(((K01850,K04092,K14170,K04093,K04516,K06208,K06209) (K04517,K00211)),K14187) (K00832,K00838)	1	TRUE	K00832,K14170,K14187	56562127021272	None
114	Fly_Bin_1	M00040	Tyrosine biosynthesis, chorismate => arogenate => tyrosine	Pathway modules	Amino acid metabolism	Aromatic amino acid metabolism	(K01850,K04092,K14170) (K00832,K15849) (K00220,K24018,K15227)	0.666667	FALSE	K00832,K14170	565621270	None
115	Fly_Bin_1	M00044	Tyrosine degradation, tyrosine => homogentisate	Pathway modules	Amino acid metabolism	Aromatic amino acid metabolism	(K00815,K00838,K00832,K03334) K00457 K00451 K01800 (K01555,K16171)	0.2	FALSE	K00832	5656	None
116	Fly_Bin_1	M00027	GABA (gamma-Aminobutyrate) shunt	Pathway modules	Amino acid metabolism	Other amino acid metabolism	K01580 (K13524,K07250,K00823,K16871) (K00135,K00139,K17761)	0.333333	FALSE	K00135	1089	None
117	Fly_Bin_1	M00118	Glutathione biosynthesis, glutamate => glutathione	Pathway modules	Amino acid metabolism	Other amino acid metabolism	(K11204+K11205,K01919) (K21456,K01920)	1	TRUE	K01919,K01920	83232049	None
118	Fly_Bin_1	M00060	KDO2-lipid A biosynthesis, Raetz pathway, LpxL-LpxM type	Pathway modules	Glycan metabolism	Lipopolysaccharide metabolism	K00677 K02535 K02536 (K03269,K09949) K00748 K00912 K02527 K02517 K02560	1	TRUE	K00677,K00748,K00912,K02517,K02517,K02517,K02527,K02535,K02536,K02560,K03269	2.23662e+49	None
119	Fly_Bin_1	M00866	KDO2-lipid A biosynthesis, Raetz pathway, non-LpxL-LpxM type	Pathway modules	Glycan metabolism	Lipopolysaccharide metabolism	K00677 (K02535,K16363) K02536 (K03269,K09949) K00748 K00912 K02527 K02517 K09778	0.888889	TRUE	K00677,K00748,K00912,K02517,K02517,K02517,K02527,K02535,K02536,K03269	2.23662e+44	None
120	Fly_Bin_1	M00063	CMP-KDO biosynthesis	Pathway modules	Glycan metabolism	Lipopolysaccharide metabolism	K06041 K01627 K03270 K00979	1	TRUE	K00979,K01627,K03270,K06041,K06041	7.61141e+19	None
121	Fly_Bin_1	M00064	ADP-L-glycero-D-manno-heptose biosynthesis	Pathway modules	Glycan metabolism	Lipopolysaccharide metabolism	K03271 (K03272,K21344) K03273 (K03272,K21345) K03274	0.8	TRUE	K03271,K03271,K03272,K03274	1.05892e+17	None
122	Fly_Bin_1	M00127	Thiamine biosynthesis, prokaryotes, AIR (+ DXP/tyrosine) => TMP/TPP	Pathway modules	Metabolism of cofactors and vitamins	Cofactor and vitamin metabolism	K03148+K03154 K03151 K03150 K03149 K03147 ((K00941 K00788),K14153,K21219) K00946	1	TRUE	K00788,K00941,K00946,K03147,K03148,K03149,K03150,K03151,K03154	1.68009e+43	None
123	Fly_Bin_1	M00895	Thiamine biosynthesis, prokaryotes, AIR (+ DXP/glycine) => TMP/TPP	Pathway modules	Metabolism of cofactors and vitamins	Cofactor and vitamin metabolism	K03148+K03154 K03151 K03153 K03149 K10810 K03147 K00941 K00788 K00946	0.777778	TRUE	K00788,K00941,K00946,K03147,K03148,K03149,K03151,K03154	1.68009e+38	None
124	Fly_Bin_1	M00896	Thiamine biosynthesis, archaea, AIR (+ NAD+) => TMP/TPP	Pathway modules	Metabolism of cofactors and vitamins	Cofactor and vitamin metabolism	K22699 K03147 (K00941 (K00788,K21220),K21219) K00946	0.8	TRUE	K00788,K00941,K00946,K03147	1.68009e+18	None
125	Fly_Bin_1	M00897	Thiamine biosynthesis, plants, AIR (+ NAD+) => TMP/thiamine/TPP	Pathway modules	Metabolism of cofactors and vitamins	Cofactor and vitamin metabolism	K03146 K03147 K14153 K22911 K00949	0.2	FALSE	K03147	16801	None
126	Fly_Bin_1	M00899	Thiamine salvage pathway, HMP/HET => TMP	Pathway modules	Metabolism of cofactors and vitamins	Cofactor and vitamin metabolism	K00878 ((K00941 K00788),K14153,K21219)	1	TRUE	K00788,K00878,K00941	1680087798780	None
127	Fly_Bin_1	M00125	Riboflavin biosynthesis, plants and bacteria, GTP => riboflavin/FMN/FAD	Pathway modules	Metabolism of cofactors and vitamins	Cofactor and vitamin metabolism	(K01497,K14652) (K01498 K00082,K11752) (K22912,K20860,K20861,K20862,K21063,K21064) (K02858,K14652) K00794 K00793 (K20884 K22949,K11753)	1	TRUE	K00793,K00794,K01497,K02858,K11752,K11753,K20861,K20862,K21064,K21064,K21064	2.51511e+45	None
128	Fly_Bin_1	M00911	Riboflavin biosynthesis, fungi, GTP => riboflavin/FMN/FAD	Pathway modules	Metabolism of cofactors and vitamins	Cofactor and vitamin metabolism	K01497 K14654 K14655 -- K02858 K00794 K00793 K00861 K00953	0.444444	FALSE	K00793,K00794,K01497,K02858	2.51511e+17	'--' steps are assumed incomplete
129	Fly_Bin_1	M00124	Pyridoxal-P biosynthesis, erythrose-4P => pyridoxal-P	Pathway modules	Metabolism of cofactors and vitamins	Cofactor and vitamin metabolism	K03472 K03473 K00831 K00097 K03474 K00275	1	TRUE	K00097,K00275,K00831,K03472,K03473,K03474	6.95225e+22	None
130	Fly_Bin_1	M00115	NAD biosynthesis, aspartate => quinolinate => NAD	Pathway modules	Metabolism of cofactors and vitamins	Cofactor and vitamin metabolism	(K00278,K06989) K03517 K00767 (K00969,K06210) (K01916,K01950)	1	TRUE	K00278,K00767,K00969,K01916,K03517	3.59023e+20	None
131	Fly_Bin_1	M00912	NAD biosynthesis, tryptophan => quinolinate => NAD	Pathway modules	Metabolism of cofactors and vitamins	Cofactor and vitamin metabolism	(K00453,K00463) (K01432,K14263,K07130) K00486 K01556 K00452 K00767 (K00969,K06210) (K01916,K01950)	0.375	FALSE	K00767,K00969,K01916	2288135324194	None
132	Fly_Bin_1	M00119	Pantothenate biosynthesis, valine/L-aspartate => pantothenate	Pathway modules	Metabolism of cofactors and vitamins	Cofactor and vitamin metabolism	K00826 K00606 K00077 K01579 (K01918,K13799)	1	TRUE	K00077,K00606,K00826,K01579,K01918	1.07852e+20	None
133	Fly_Bin_1	M00913	Pantothenate biosynthesis, 2-oxoisovalerate/spermine => pantothenate	Pathway modules	Metabolism of cofactors and vitamins	Cofactor and vitamin metabolism	K00606 K00077 K13367 K00128 K01918	0.6	FALSE	K00077,K00606,K01918	1078522652266	None
134	Fly_Bin_1	M00120	Coenzyme A biosynthesis, pantothenate => CoA	Pathway modules	Metabolism of cofactors and vitamins	Cofactor and vitamin metabolism	(K00867,K03525,K01947,K09680) ((K01922,K21977) K01598,K13038) (K02318,(K00954,K02201) K00859)	1	TRUE	K00859,K00867,K00954,K13038	2.29312e+16	None
135	Fly_Bin_1	M00914	Coenzyme A biosynthesis, archaea, 2-oxoisovalerate => 4-phosphopantoate => CoA	Pathway modules	Metabolism of cofactors and vitamins	Cofactor and vitamin metabolism	K00606 K00077 K06982 K09722 K13038 K02201 K09735	0.428571	FALSE	K00077,K00606,K13038	1078522656658	None
136	Fly_Bin_1	M00572	Pimeloyl-ACP biosynthesis, BioC-BioH pathway, malonyl-ACP => pimeloyl-ACP	Pathway modules	Metabolism of cofactors and vitamins	Cofactor and vitamin metabolism	K02169 (K00647,K09458) K00059 K02372 K00208 (K02170,K09789,K19560,K19561)	1	TRUE	K00059,K00059,K00208,K00647,K02169,K02170,K02372,K09458	1.25162e+36	None
137	Fly_Bin_1	M00123	Biotin biosynthesis, pimeloyl-ACP/CoA => biotin	Pathway modules	Metabolism of cofactors and vitamins	Cofactor and vitamin metabolism	K00652 ((K00833,K19563) K01935,K19562) K01012	1	TRUE	K00652,K00652,K00833,K01012,K01935,K01935	9.03866e+23	None
138	Fly_Bin_1	M00573	Biotin biosynthesis, BioI pathway, long-chain-acyl-ACP => pimeloyl-ACP => biotin	Pathway modules	Metabolism of cofactors and vitamins	Cofactor and vitamin metabolism	K16593 K00652 K19563 K01935 K01012	0.6	FALSE	K00652,K00652,K01012,K01935,K01935	9.03866e+19	None
139	Fly_Bin_1	M00577	Biotin biosynthesis, BioW pathway, pimelate => pimeloyl-CoA => biotin	Pathway modules	Metabolism of cofactors and vitamins	Cofactor and vitamin metabolism	K01906 K00652 (K00833,K19563) K01935 K01012	0.8	TRUE	K00652,K00652,K00833,K01012,K01935,K01935	9.03866e+23	None
140	Fly_Bin_1	M00881	Lipoic acid biosynthesis, plants and bacteria, octanoyl-ACP => dihydrolipoyl-E2/H	Pathway modules	Metabolism of cofactors and vitamins	Cofactor and vitamin metabolism	K03801 K03644	1	TRUE	K03644,K03801	1354213540	None
141	Fly_Bin_1	M00882	Lipoic acid biosynthesis, eukaryotes, octanoyl-ACP => dihydrolipoyl-H	Pathway modules	Metabolism of cofactors and vitamins	Cofactor and vitamin metabolism	K23735 K03644	0.5	FALSE	K03644	13542	None
142	Fly_Bin_1	M00883	Lipoic acid biosynthesis, animals and bacteria, octanoyl-ACP => dihydrolipoyl-H => dihydrolipoyl-E2	Pathway modules	Metabolism of cofactors and vitamins	Cofactor and vitamin metabolism	(K23735,K23734) K03644 (K10105,K16869)	0.333333	FALSE	K03644	13542	None
143	Fly_Bin_1	M00884	Lipoic acid biosynthesis, octanoyl-CoA => dihydrolipoyl-E2	Pathway modules	Metabolism of cofactors and vitamins	Cofactor and vitamin metabolism	K23750 K03644	0.5	FALSE	K03644	13542	None
144	Fly_Bin_1	M00126	Tetrahydrofolate biosynthesis, GTP => THF	Pathway modules	Metabolism of cofactors and vitamins	Cofactor and vitamin metabolism	(K01495,K09007,K22391) (K01077,K01113,(K08310,K19965)) ((K13939,(K13940,K01633 K00950) K00796),(K01633 K13941)) (K11754,K20457) (K00287,K13998)	1	TRUE	K00287,K00796,K00950,K01077,K01495,K01633,K08310,K11754	6.95611e+33	None
145	Fly_Bin_1	M00840	Tetrahydrofolate biosynthesis, mediated by ribA and trpF, GTP => THF	Pathway modules	Metabolism of cofactors and vitamins	Cofactor and vitamin metabolism	K14652 K22100 -- K01633 K13941 K22099 K00287	0.285714	FALSE	K00287,K01633	695619196	'--' steps are assumed incomplete
146	Fly_Bin_1	M00841	Tetrahydrofolate biosynthesis, mediated by PTPS, GTP => THF	Pathway modules	Metabolism of cofactors and vitamins	Cofactor and vitamin metabolism	K01495 K22101 K13941 K11754 K13998	0.4	FALSE	K01495,K11754	52772975	None
147	Fly_Bin_1	M00842	Tetrahydrobiopterin biosynthesis, GTP => BH4	Pathway modules	Metabolism of cofactors and vitamins	Cofactor and vitamin metabolism	K01495 K01737 K00072	0.666667	FALSE	K01495,K01737	52776313	None
148	Fly_Bin_1	M00843	L-threo-Tetrahydrobiopterin biosynthesis, GTP => L-threo-BH4	Pathway modules	Metabolism of cofactors and vitamins	Cofactor and vitamin metabolism	K01495 K01737 K17745	0.666667	FALSE	K01495,K01737	52776313	None
149	Fly_Bin_1	M00880	Molybdenum cofactor biosynthesis, GTP => molybdenum cofactor	Pathway modules	Metabolism of cofactors and vitamins	Cofactor and vitamin metabolism	((K03639 K03637),K20967) (K03635,K21142) (((K03831,K03638) K03750),K15376)	1	TRUE	K03635,K03637,K03638,K03639,K03750,K03831	9.0279e+23	None
150	Fly_Bin_1	M00140	C1-unit interconversion, prokaryotes	Pathway modules	Metabolism of cofactors and vitamins	Cofactor and vitamin metabolism	K00600 (K01491,(K00300 K01500)) K01938	0.666667	FALSE	K00600,K01491	36143435	None
151	Fly_Bin_1	M00141	C1-unit interconversion, eukaryotes	Pathway modules	Metabolism of cofactors and vitamins	Cofactor and vitamin metabolism	K00600 (K00288,(K13403 K13402))	0.5	FALSE	K00600	3614	None
152	Fly_Bin_1	M00846	Siroheme biosynthesis, glutamyl-tRNA => siroheme	Pathway modules	Metabolism of cofactors and vitamins	Cofactor and vitamin metabolism	K02492 K01845 K01698 K01749 (K01719,K13542,K13543) (K02302,(K00589,K02303,K02496,K13542,K13543)+K02304-K03794)	1	TRUE	K01698,K01719,K01749,K01845,K02302,K02303,K02304,K02492,K02496	7.52675e+36	None
153	Fly_Bin_1	M00868	Heme biosynthesis, animals and fungi, glycine => heme	Pathway modules	Metabolism of cofactors and vitamins	Cofactor and vitamin metabolism	K00643 K01698 K01749 K01719 K01599 K00228 K00231 K01772	0.75	TRUE	K00228,K01599,K01698,K01719,K01749,K01772	1.65822e+25	None
154	Fly_Bin_1	M00121	Heme biosynthesis, plants and bacteria, glutamate => heme	Pathway modules	Metabolism of cofactors and vitamins	Cofactor and vitamin metabolism	K01885 K02492 K01845 K01698 K01749 (K01719,K13542,K13543) K01599 (K00228,K02495) (K00230,K00231,K08973) K01772	1	TRUE	K00228,K00230,K01599,K01698,K01719,K01749,K01772,K01845,K01885,K02492,K02495	1.65828e+48	None
155	Fly_Bin_1	M00926	Heme biosynthesis, bacteria, glutamyl-tRNA => coproporphyrin III => heme	Pathway modules	Metabolism of cofactors and vitamins	Cofactor and vitamin metabolism	K02492 K01845 K01698 K01749 (K01719,K13542) K01599 K00231 K01772 K00435	0.777778	TRUE	K01599,K01698,K01719,K01749,K01772,K01845,K02492	1.68048e+29	None
156	Fly_Bin_1	M00924	Cobalamin biosynthesis, anaerobic, uroporphyrinogen III => sirohydrochlorin => cobyrinate a,c-diamide	Pathway modules	Metabolism of cofactors and vitamins	Cofactor and vitamin metabolism	(K02302,(K02303,K13542) K02304) (K02190,K03795,K22011) K03394 (K05934,K13541,K21479) K05936 (K02189,K13541) K02188 K05895 (K02191 K03399,K00595) K06042 K02224	0.166667	FALSE	K02302,K02303,K02304	481748174817	None
157	Fly_Bin_1	M00925	Cobalamin biosynthesis, aerobic, uroporphyrinogen III => precorrin 2 => cobyrinate a,c-diamide	Pathway modules	Metabolism of cofactors and vitamins	Cofactor and vitamin metabolism	(K02303,K13542) (K03394,K13540) K02229 (K05934,K13540,K13541) K05936 K02228 K05895 K00595 K06042 K02224 K02230+K09882+K09883	0.0909091	FALSE	K02303	4817	None
158	Fly_Bin_1	M00122	Cobalamin biosynthesis, cobyrinate a,c-diamide => cobalamin	Pathway modules	Metabolism of cofactors and vitamins	Cofactor and vitamin metabolism	(K00798,K19221) K02232 (K02225,K02227) K02231 K00768 (K02226,K22316) K02233	0.142857	FALSE	K19221	1497	None
159	Fly_Bin_1	M00117	Ubiquinone biosynthesis, prokaryotes, chorismate (+ polyprenyl-PP) => ubiquinol	Pathway modules	Metabolism of cofactors and vitamins	Cofactor and vitamin metabolism	(K03181,K18240) K03179 (K03182+K03186) K18800 K00568 K03185 K03183 K03184 K00568	1	TRUE	K00568,K03179,K03181,K03182,K03183,K03184,K03185,K03186,K18800	9.94356e+36	None
160	Fly_Bin_1	M00116	Menaquinone biosynthesis, chorismate (+ polyprenyl-PP) => menaquinol	Pathway modules	Metabolism of cofactors and vitamins	Cofactor and vitamin metabolism	K02552 K02551 K08680 K02549 K01911 K01661 K19222 K02548 K03183	0.888889	TRUE	K01661,K01911,K02548,K02549,K02551,K03183,K08680,K19222	9.93099e+31	None
161	Fly_Bin_1	M00932	Phylloquinone biosynthesis, chorismate (+ phytyl-PP) => phylloquinol	Pathway modules	Metabolism of cofactors and vitamins	Cofactor and vitamin metabolism	(K02552 K02551 K08680 K02549,K14759) (K01911,K14760) K01661 (K19222,K12073) K23094 K17872 K23095	0.6	FALSE	K01661,K01911,K02549,K02551,K08680,K19222	9.93099e+23	None
162	Fly_Bin_1	M00095	C5 isoprenoid biosynthesis, mevalonate pathway	Pathway modules	Biosynthesis of terpenoids and polyketides	Terpenoid backbone biosynthesis	K00626 K01641 K00021 K00869 (K00938,K13273) K01597 K01823	0.285714	FALSE	K00626,K00626,K01823	299475302956	None
163	Fly_Bin_1	M00849	C5 isoprenoid biosynthesis, mevalonate pathway, archaea	Pathway modules	Biosynthesis of terpenoids and polyketides	Terpenoid backbone biosynthesis	K00626 K01641 (K00021,K00054) ((K00869 K17942),(K18689 K18690 K22813)) K06981 K01823	0.285714	FALSE	K00626,K00626,K01823	299475302956	None
164	Fly_Bin_1	M00096	C5 isoprenoid biosynthesis, non-mevalonate pathway	Pathway modules	Biosynthesis of terpenoids and polyketides	Terpenoid backbone biosynthesis	K01662 K00099 (K00991,K12506) K00919 (K01770,K12506) K03526 K03527 K01823	1	TRUE	K00099,K00919,K00991,K01662,K01770,K01823,K03526,K03527,K03527	2.78114e+38	None
165	Fly_Bin_1	M00364	C10-C20 isoprenoid biosynthesis, bacteria	Pathway modules	Biosynthesis of terpenoids and polyketides	Terpenoid backbone biosynthesis	K01823 (K00795,K13789,K13787)	1	TRUE	K00795,K01823	107892956	None
166	Fly_Bin_1	M00365	C10-C20 isoprenoid biosynthesis, archaea	Pathway modules	Biosynthesis of terpenoids and polyketides	Terpenoid backbone biosynthesis	K01823 K13787	0.5	FALSE	K01823	2956	None
167	Fly_Bin_1	M00366	C10-C20 isoprenoid biosynthesis, plants	Pathway modules	Biosynthesis of terpenoids and polyketides	Terpenoid backbone biosynthesis	K01823 K14066 K00787 K13789	0.25	FALSE	K01823	2956	None
168	Fly_Bin_1	M00367	C10-C20 isoprenoid biosynthesis, non-plant eukaryotes	Pathway modules	Biosynthesis of terpenoids and polyketides	Terpenoid backbone biosynthesis	K01823 K00787 K00804	0.333333	FALSE	K01823	2956	None
169	Fly_Bin_1	M00793	dTDP-L-rhamnose biosynthesis	Pathway modules	Biosynthesis of terpenoids and polyketides	Polyketide sugar unit biosynthesis	K00973 K01710 (K01790 K00067,K23987)	1	TRUE	K00067,K00973,K01710,K01790	8802880388018800	None
170	Fly_Bin_1	M00848	Aurachin biosynthesis, anthranilate => aurachin A	Pathway modules	Biosynthesis of other secondary metabolites	Biosynthesis of other antibiotics	K09460 K02078+K14245+K14246+K22798 K22799 K22800 K21272 K21271 K22801 K22802	0.03125	FALSE	K02078,K02078	1251512534	No KOfam profile for K14246,No KOfam profile for K22801,No KOfam profile for K22798,No KOfam profile for K22802,No KOfam profile for K22799,No KOfam profile for K21272,No KOfam profile for K21271,No KOfam profile for K09460,No KOfam profile for K22800,No KOfam profile for K14245
171	Fly_Bin_1	M00835	Pyocyanine biosynthesis, chorismate => pyocyanine	Pathway modules	Biosynthesis of other secondary metabolites	Biosynthesis of other bacterial compounds	K13063 K20261 K06998 K20260 K20262 K21103 K20940	0.142857	FALSE	K06998	18279	None
172	Fly_Bin_1	M00918	Aerobactin biosynthesis, lysine => aerobactin	Pathway modules	Biosynthesis of other secondary metabolites	Biosynthesis of other bacterial compounds	K03897 K03896 K03894 K03895	1	TRUE	K03894,K03895,K03896,K03897	2.1724e+17	None
173	Fly_Bin_1	M00569	Catechol meta-cleavage, catechol => acetyl-CoA / 4-methylcatechol => propanoyl-CoA	Pathway modules	Xenobiotics biodegradation	Aromatics degradation	(K00446,K07104) ((K10217 K01821 K01617),K10216) (K18364,K02554) (K18365,K01666) (K18366,K04073)	0.2	FALSE	K01666	6666	None
174	Fly_Bin_1	M00545	Trans-cinnamate degradation, trans-cinnamate => acetyl-CoA	Pathway modules	Xenobiotics biodegradation	Aromatics degradation	(((K05708+K05709+K05710+K00529) K05711),K05712) K05713 K05714 K02554 K01666 K04073	0.166667	FALSE	K01666	6666	None
175	Fly_Bin_1	M00575	Pertussis pathogenicity signature, T1SS	Signature modules	Gene set	Pathogenicity	K22944 K11004 K07389 K11003 K12340	0.2	FALSE	K12340	12269	None
176	Fly_Bin_1	M00745	Imipenem resistance, repression of porin OprD	Signature modules	Gene set	Drug resistance	(K18072 K18073),(K07644 K07665),K18297 K18093	0.5	FALSE	K18297	849	None
177	Fly_Bin_1	M00725	Cationic antimicrobial peptide (CAMP) resistance, dltABCD operon	Signature modules	Gene set	Drug resistance	K19077 K19078 K03367+K03739+K14188+K03740	0.333333	FALSE	K03367,K03739,K03740,K14188	2.14202e+19	None
178	Fly_Bin_1	M00744	Cationic antimicrobial peptide (CAMP) resistance, protease PgtE	Signature modules	Gene set	Drug resistance	K07637 K07660 K08477	0.666667	FALSE	K07637,K07660	1894718948	None
179	Fly_Bin_1	M00718	Multidrug resistance, efflux pump MexAB-OprM	Signature modules	Gene set	Drug resistance	K18131 K03585+K18138+K18139	0.333333	FALSE	K03585,K03585,K18138	318687913187	None
180	Fly_Bin_1	M00641	Multidrug resistance, efflux pump MexEF-OprN	Signature modules	Gene set	Drug resistance	K18297 K18298+K18299-K18300	0.5	FALSE	K18297	849	None
181	Fly_Bin_1	M00769	Multidrug resistance, efflux pump MexPQ-OpmE	Signature modules	Gene set	Drug resistance	K18304 K19591 K19595+K19594+K19593	0.333333	FALSE	K19591	3160	None
182	Fly_Bin_1	M00696	Multidrug resistance, efflux pump AcrEF-TolC	Signature modules	Gene set	Drug resistance	K18140 K18141+K18142+K12340	0.166667	FALSE	K12340	12269	None
183	Fly_Bin_1	M00697	Multidrug resistance, efflux pump MdtEF-TolC	Signature modules	Gene set	Drug resistance	K07690 K18898+K18899+K12340	0.166667	FALSE	K12340	12269	None
184	Fly_Bin_1	M00698	Multidrug resistance, efflux pump BpeEF-OprC	Signature modules	Gene set	Drug resistance	K18900 K18901+K18902+K18903	0.5	FALSE	K18900	2761	None
185	Fly_Bin_1	M00746	Multidrug resistance, repression of porin OmpF	Signature modules	Gene set	Drug resistance	K13632 K18513 K09476	0.666667	FALSE	K09476,K09476,K09476,K13632	1.78008e+16	No KOfam profile for K18513
186	Fly_Bin_1	M00611	Oxygenic photosynthesis in plants and cyanobacteria	Signature modules	Module set	Metabolic capacity	(M00161,M00163) M00165	0.409091	FALSE	K00134,K00134,K00615,K00615,K00615,K00855,K00927,K01624,K01624,K01807,K02446,K03841	4.1742e+48	None
187	Fly_Bin_1	M00612	Anoxygenic photosynthesis in purple bacteria	Signature modules	Module set	Metabolic capacity	M00597 M00165	0.409091	FALSE	K00134,K00134,K00615,K00615,K00615,K00855,K00927,K01624,K01624,K01807,K02446,K03841	4.1742e+48	None
188	Fly_Bin_1	M00613	Anoxygenic photosynthesis in green nonsulfur bacteria	Signature modules	Module set	Metabolic capacity	M00597 M00376	0.115385	FALSE	K00239,K00240,K00240,K00241,K00242,K00244,K00244,K00245,K00246,K00247,K01676,K01679,K01961,K01962,K01963,K02160	7.2501e+68	None
189	Fly_Bin_1	M00614	Anoxygenic photosynthesis in green sulfur bacteria	Signature modules	Module set	Metabolic capacity	M00598 M00173	0.363636	FALSE	K00031,K00239,K00240,K00240,K00241,K00242,K00244,K00244,K00245,K00246,K00247,K01007,K01595,K01676,K01679,K01681,K01682,K01902,K01903,K03737	1.89547e+87	None
190	Fly_Bin_1	M00617	Methanogen	Signature modules	Module set	Metabolic capacity	M00567,M00357,M00356,M00563	0.2	FALSE	K00925,K01895,K13788	2948127862949	None
191	Fly_Bin_1	M00618	Acetogen	Signature modules	Module set	Metabolic capacity	M00377 M00579	0.642857	FALSE	K00297,K00925,K01491,K13788,K15024	1.44633e+21	None
192	Fly_Bin_1	M00615	Nitrate assimilation	Signature modules	Module set	Metabolic capacity	(K02575,K15576+K15577+K15578-K15579) M00531	0.5	FALSE	K02575	8548	None
193	Fly_Bin_1	M00616	Sulfate-sulfur assimilation	Signature modules	Module set	Metabolic capacity	(K02048,K23163)+K02046+K02047+K02045 M00176	1	TRUE	K00380,K00381,K00390,K00860,K00956,K00957,K02045,K02046,K02047,K02048	6.31263e+43	None

## Sheet: Table.S9
Table S9. Metabolic predictions for the wasp associated Lonsdalea. The cutoff threshold is set at the Anvio default (0.75). For further analysis each pathway was manually investigated.
unique_id	bin_name	kegg_module	module_name	module_class	module_category	module_subcategory	module_definition	module_completeness	module_is_complete	kofam_hits_in_module	gene_caller_ids_in_module	warnings
0	Wasp_Bin_1	M00001	Glycolysis (Embden-Meyerhof pathway), glucose => pyruvate	Pathway modules	Carbohydrate metabolism	Central carbohydrate metabolism	(K00844,K12407,K00845,K00886,K08074,K00918) (K01810,K06859,K13810,K15916) (K00850,K16370,K21071,K00918) (K01623,K01624,K11645,K16305,K16306) K01803 ((K00134,K00150) K00927,K11389) (K01834,K15633,K15634,K15635) K01689 (K00873,K12406)	1	TRUE	K00134,K00134,K00134,K00845,K00850,K00873,K00873,K00927,K01624,K01689,K01689,K01803,K01810,K01834,K01834	1.85989e+65	None
1	Wasp_Bin_1	M00002	Glycolysis, core module involving three-carbon compounds	Pathway modules	Carbohydrate metabolism	Central carbohydrate metabolism	K01803 ((K00134,K00150) K00927,K11389) (K01834,K15633,K15634,K15635) K01689 (K00873,K12406)	1	TRUE	K00134,K00134,K00134,K00873,K00873,K00927,K01689,K01689,K01803,K01834,K01834	1.85989e+49	None
2	Wasp_Bin_1	M00003	Gluconeogenesis, oxaloacetate => fructose-6P	Pathway modules	Carbohydrate metabolism	Central carbohydrate metabolism	(K01596,K01610) K01689 (K01834,K15633,K15634,K15635) K00927 (K00134,K00150) K01803 ((K01623,K01624,K11645) (K03841,K02446,K11532,K01086,K04041),K01622)	1	TRUE	K00134,K00134,K00134,K00927,K01610,K01624,K01689,K01689,K01803,K01834,K01834,K02446,K03841	1.85989e+55	None
3	Wasp_Bin_1	M00307	Pyruvate oxidation, pyruvate => acetyl-CoA	Pathway modules	Carbohydrate metabolism	Central carbohydrate metabolism	((K00163,K00161+K00162)+K00627+K00382-K13997),K00169+K00170+K00171+(K00172,K00189),K03737	1	TRUE	K00163,K00382,K00627,K03737	8165816381645410	None
4	Wasp_Bin_1	M00009	Citrate cycle (TCA cycle, Krebs cycle)	Pathway modules	Carbohydrate metabolism	Central carbohydrate metabolism	(K01647,K05942) (K01681,K01682) (K00031,K00030) (K00164+K00658+K00382,K00174+K00175-K00177-K00176) (K01902+K01903,K01899+K01900,K18118) (K00234+K00235+K00236+K00237,K00239+K00240+K00241-(K00242,K18859,K18860),K00244+K00245+K00246-K00247) (K01676,K01679,K01677+K01678) (K00026,K00025,K00024,K00116)	1	TRUE	K00031,K00116,K00164,K00239,K00239,K00240,K00240,K00241,K00242,K00244,K00244,K00245,K00246,K00247,K00247,K00382,K00658,K01647,K01647,K01676,K01681,K01682,K01902,K01903	1.94826e+106	None
5	Wasp_Bin_1	M00010	Citrate cycle, first carbon oxidation, oxaloacetate => 2-oxoglutarate	Pathway modules	Carbohydrate metabolism	Central carbohydrate metabolism	(K01647,K05942) (K01681,K01682) (K00031,K00030)	1	TRUE	K00031,K01647,K01647,K01681,K01682	1.9483e+21	None
6	Wasp_Bin_1	M00011	Citrate cycle, second carbon oxidation, 2-oxoglutarate => oxaloacetate	Pathway modules	Carbohydrate metabolism	Central carbohydrate metabolism	(K00164+K00658+K00382,K00174+K00175-K00177-K00176) (K01902+K01903,K01899+K01900,K18118) (K00234+K00235+K00236+K00237,K00239+K00240+K00241-(K00242,K18859,K18860),K00244+K00245+K00246-K00247) (K01676,K01679,K01677+K01678) (K00026,K00025,K00024,K00116)	1	TRUE	K00116,K00164,K00239,K00239,K00240,K00240,K00241,K00242,K00244,K00244,K00245,K00246,K00247,K00247,K00382,K00658,K01676,K01902,K01903	5.81414e+84	None
7	Wasp_Bin_1	M00004	Pentose phosphate pathway (Pentose phosphate cycle)	Pathway modules	Carbohydrate metabolism	Central carbohydrate metabolism	(K13937,((K00036,K19243) (K01057,K07404))) K00033 K01783 (K01807,K01808) K00615 K00616 (K01810,K06859,K13810,K15916)	1	TRUE	K00033,K00033,K00036,K00615,K00616,K00616,K01783,K01807,K01810,K07404	7.83813e+43	None
8	Wasp_Bin_1	M00006	Pentose phosphate pathway, oxidative phase, glucose 6P => ribulose 5P	Pathway modules	Carbohydrate metabolism	Central carbohydrate metabolism	(K13937,((K00036,K19243) (K01057,K07404))) K00033	1	TRUE	K00033,K00033,K00036,K07404	7.83813e+18	None
9	Wasp_Bin_1	M00007	Pentose phosphate pathway, non-oxidative phase, fructose 6P => ribose 5P	Pathway modules	Carbohydrate metabolism	Central carbohydrate metabolism	K00615 (K00616,K13810) K01783 (K01807,K01808)	1	TRUE	K00615,K00616,K00616,K01783,K01807	9.35993e+20	None
10	Wasp_Bin_1	M00580	Pentose phosphate pathway, archaea, fructose 6P => ribose 5P	Pathway modules	Carbohydrate metabolism	Central carbohydrate metabolism	(K08094 (K08093,K13812),K13831) K01807	0.5	FALSE	K01807	9350	None
11	Wasp_Bin_1	M00005	PRPP biosynthesis, ribose 5P => PRPP	Pathway modules	Carbohydrate metabolism	Central carbohydrate metabolism	K00948	1	TRUE	K00948	15389	None
12	Wasp_Bin_1	M00008	Entner-Doudoroff pathway, glucose-6P => glyceraldehyde-3P + pyruvate	Pathway modules	Carbohydrate metabolism	Central carbohydrate metabolism	K00036 (K01057,K07404) K01690 K01625	1	TRUE	K00036,K01625,K01690,K07404	1.17461e+18	None
13	Wasp_Bin_1	M00308	Semi-phosphorylative Entner-Doudoroff pathway, gluconate => glycerate-3P	Pathway modules	Carbohydrate metabolism	Central carbohydrate metabolism	K05308 K00874 K01625 (K00134 K00927,K00131,K18978)	0.6	FALSE	K00134,K00134,K00134,K00927,K01625	1.85989e+21	None
14	Wasp_Bin_1	M00014	Glucuronate pathway (uronate pathway)	Pathway modules	Carbohydrate metabolism	Other carbohydrate metabolism	K00012 ((K12447 K16190),(K00699 (K01195,K14756))) K00002 K13247 -- K03331 (K05351,K00008) K00854	0.111111	FALSE	K00012	13366	'--' steps are assumed incomplete
15	Wasp_Bin_1	M00631	D-Galacturonate degradation (bacteria), D-galacturonate => pyruvate + D-glyceraldehyde 3P	Pathway modules	Carbohydrate metabolism	Other carbohydrate metabolism	K01812 K00041 (K01685,K16849+K16850) K00874 (K01625,K17463)	0.2	FALSE	K01625	11747	None
16	Wasp_Bin_1	M00061	D-Glucuronate degradation, D-glucuronate => pyruvate + D-glyceraldehyde 3P	Pathway modules	Carbohydrate metabolism	Other carbohydrate metabolism	K01812 K00040 (K01686,K08323) K00874 (K01625,K17463)	0.2	FALSE	K01625	11747	None
17	Wasp_Bin_1	M00632	Galactose degradation, Leloir pathway, galactose => alpha-D-glucose-1P	Pathway modules	Carbohydrate metabolism	Other carbohydrate metabolism	K01785 K00849 K00965 K01784	1	TRUE	K00849,K00965,K01784,K01785	9.33493e+17	None
18	Wasp_Bin_1	M00552	D-galactonate degradation, De Ley-Doudoroff pathway, D-galactonate => glycerate-3P	Pathway modules	Carbohydrate metabolism	Other carbohydrate metabolism	K01684 K00883 K01631 K00134 K00927	0.4	FALSE	K00134,K00134,K00134,K00927	1.85989e+16	None
19	Wasp_Bin_1	M00129	Ascorbate biosynthesis, animals, glucose-1P => ascorbate	Pathway modules	Carbohydrate metabolism	Other carbohydrate metabolism	K00963 K00012 K00699 K01195 K00002 K01053 K00103	0.285714	FALSE	K00012,K00963,K00963	13366133678654	None
20	Wasp_Bin_1	M00114	Ascorbate biosynthesis, plants, fructose-6P => ascorbate	Pathway modules	Carbohydrate metabolism	Other carbohydrate metabolism	K01809 K17497 K00966 K10046 K14190 K10047 K17744 K00225	0.125	FALSE	K01809	22927	None
21	Wasp_Bin_1	M00550	Ascorbate degradation, ascorbate => D-xylulose-5P	Pathway modules	Carbohydrate metabolism	Other carbohydrate metabolism	K02821+K02822+K03475 K03476 K03078 K03079 K03077	1	TRUE	K02821,K02821,K02821,K02822,K02822,K02822,K03077,K03078,K03079,K03475,K03475,K03475,K03476	5.0145e+51	None
22	Wasp_Bin_1	M00854	Glycogen biosynthesis, glucose-1P => glycogen/starch	Pathway modules	Carbohydrate metabolism	Other carbohydrate metabolism	(K00963 (K00693+K00750,K16150,K16153,K13679,K20812)),(K00975 (K00703,K13679,K20812)) (K00700,K16149)	0.333333	FALSE	K00963,K00963	133678654	None
23	Wasp_Bin_1	M00855	Glycogen degradation, glycogen => glucose-6P	Pathway modules	Carbohydrate metabolism	Other carbohydrate metabolism	(K00688,K16153) (K01196,((K00705,K22451) (K02438,K01200))) (K15779,K01835,K15778)	0.5	FALSE	K00705,K01835	1000814194	None
24	Wasp_Bin_1	M00549	Nucleotide sugar biosynthesis, glucose => UDP-glucose	Pathway modules	Carbohydrate metabolism	Other carbohydrate metabolism	(K00844,K00845,K12407,K00886) (K01835,K15779,K15778) (K00963,K12447)	1	TRUE	K00845,K00963,K00963,K01835	5.01113e+17	None
25	Wasp_Bin_1	M00554	Nucleotide sugar biosynthesis, galactose => UDP-galactose	Pathway modules	Carbohydrate metabolism	Other carbohydrate metabolism	K00849 K00965	1	TRUE	K00849,K00965	93349333	None
26	Wasp_Bin_1	M00892	UDP-N-acetyl-D-glucosamine biosynthesis, eukaryotes, glucose => UDP-GlcNAc	Pathway modules	Carbohydrate metabolism	Other carbohydrate metabolism	(K00844,K12407,K00845) K01810 K00820 K00621 K01836 K00972	0.5	FALSE	K00820,K00845,K01810	507650113054	None
27	Wasp_Bin_1	M00909	UDP-N-acetyl-D-glucosamine biosynthesis, prokaryotes, glucose => UDP-GlcNAc	Pathway modules	Carbohydrate metabolism	Other carbohydrate metabolism	K00845 (K01810,K13810,K15916) K00820 K03431 K04042	1	TRUE	K00820,K00845,K01810,K03431,K04042	5.0765e+19	None
28	Wasp_Bin_1	M00012	Glyoxylate cycle	Pathway modules	Carbohydrate metabolism	Other carbohydrate metabolism	K01647 (K01681,K01682) K01637 (K01638,K19282) (K00026,K00025,K00024)	0.4	FALSE	K01647,K01647,K01681,K01682	9.99914e+16	None
29	Wasp_Bin_1	M00373	Ethylmalonyl pathway	Pathway modules	Carbohydrate metabolism	Other carbohydrate metabolism	K00626 K00023 K17865 K14446 K14447 K14448 K14449 K08691 K14451 K01965+K01966 K05606 K01847	0.0833333	FALSE	K14446	5355	None
30	Wasp_Bin_1	M00740	Methylaspartate cycle	Pathway modules	Carbohydrate metabolism	Other carbohydrate metabolism	K01647 K01681 K00031 K00261 K19268+K01846 K04835 K19280 K14449 K19281 K19282 K00024	0.272727	FALSE	K00031,K01647,K01647,K01681	1.9483e+17	None
31	Wasp_Bin_1	M00532	Photorespiration	Pathway modules	Carbohydrate metabolism	Other carbohydrate metabolism	(K01601-K01602) K19269 K11517 K03781 K14272 K00600 K00830 (K15893,K15919) K15918 K00281+K00605+K00382+K02437	0.3	FALSE	K00281,K00382,K00600,K00605,K02437,K03781,K03781,K03781	1.61568e+37	None
32	Wasp_Bin_1	M00131	Inositol phosphate metabolism, Ins(1,3,4,5)P4 => Ins(1,3,4)P3 => myo-inositol	Pathway modules	Carbohydrate metabolism	Other carbohydrate metabolism	K01106 K01107 K01109 K01092	0.25	FALSE	K01092	12320	None
33	Wasp_Bin_1	M00165	Reductive pentose phosphate cycle (Calvin cycle)	Pathway modules	Energy metabolism	Carbon fixation	K00855 (K01601-K01602) K00927 (K05298,K00150,K00134) (K01623,K01624) (K03841,K02446,K11532,K01086) K00615 (K01623,K01624) (K01100,K11532,K01086) K00615 (K01807,K01808)	0.818182	TRUE	K00134,K00134,K00134,K00615,K00855,K00927,K01624,K01807,K02446,K03841	1.85989e+41	None
34	Wasp_Bin_1	M00166	Reductive pentose phosphate cycle, ribulose-5P => glyceraldehyde-3P	Pathway modules	Energy metabolism	Carbon fixation	K00855 (K01601-K01602) K00927 (K05298,K00150,K00134)	0.75	TRUE	K00134,K00134,K00134,K00855,K00927	1.85989e+21	None
35	Wasp_Bin_1	M00167	Reductive pentose phosphate cycle, glyceraldehyde-3P => ribulose-5P	Pathway modules	Energy metabolism	Carbon fixation	(K01623,K01624) (K03841,K02446,K11532,K01086) K00615 (K01623,K01624) (K01100,K11532,K01086) K00615 (K01807,K01808)	0.857143	TRUE	K00615,K01624,K01807,K02446,K03841	9.35994e+19	None
36	Wasp_Bin_1	M00168	CAM (Crassulacean acid metabolism), dark	Pathway modules	Energy metabolism	Carbon fixation	K01595 (K00025,K00026,K00024)	0.5	FALSE	K01595	4893	None
37	Wasp_Bin_1	M00169	CAM (Crassulacean acid metabolism), light	Pathway modules	Energy metabolism	Carbon fixation	K00029 K01006	0.5	FALSE	K00029	12029	None
38	Wasp_Bin_1	M00172	C4-dicarboxylic acid cycle, NADP - malic enzyme type	Pathway modules	Energy metabolism	Carbon fixation	K01595 K00051 K00029 K01006	0.5	FALSE	K00029,K01595	120294893	None
39	Wasp_Bin_1	M00171	C4-dicarboxylic acid cycle, NAD - malic enzyme type	Pathway modules	Energy metabolism	Carbon fixation	K01595 K14454 K14455 (K00025,K00026) K00028 (K00814,K14272) K01006	0.142857	FALSE	K01595	4893	None
40	Wasp_Bin_1	M00170	C4-dicarboxylic acid cycle, phosphoenolpyruvate carboxykinase type	Pathway modules	Energy metabolism	Carbon fixation	K01595 K14454 K14455 K01610	0.5	FALSE	K01595,K01610	48939993	None
41	Wasp_Bin_1	M00173	Reductive citrate cycle (Arnon-Buchanan cycle)	Pathway modules	Energy metabolism	Carbon fixation	(K00169+K00170+K00171+K00172,K03737) ((K01007,K01006) K01595,K01959+K01960,K01958) K00024 (K01676,K01679,K01677+K01678) (K00239+K00240-K00241-K00242,K00244+K00245-K00246-K00247,K18556+K18557+K18558+K18559+K18560) (K01902+K01903) (K00174+K00175-K00177-K00176) K00031 (K01681,K01682) (K15230+K15231,K15232+K15233 K15234)	0.727273	FALSE	K00031,K00239,K00239,K00240,K00240,K00241,K00242,K00244,K00244,K00245,K00246,K00247,K00247,K01007,K01595,K01676,K01681,K01682,K01902,K01903,K03737	1.94822e+91	None
42	Wasp_Bin_1	M00376	3-Hydroxypropionate bi-cycle	Pathway modules	Energy metabolism	Carbon fixation	(K02160+K01961+K01962+K01963) K14468 K14469 K15052 K05606 (K01847,K01848+K01849) (K14471+K14472) (K00239+K00240+K00241) K01679 K08691 K14449 K14470 K09709	0.134615	FALSE	K00239,K00239,K00240,K00240,K00241,K01962,K01963,K02160,K02160	2.35214e+40	None
43	Wasp_Bin_1	M00374	Dicarboxylate-hydroxybutyrate cycle	Pathway modules	Energy metabolism	Carbon fixation	(K00169+K00170+K00171+K00172) K01007 K01595 K00024 (K01677+K01678) (K00239+K00240-K00241-K18860) (K01902+K01903) (K15038,K15017) K14465 (K14467,K18861) K14534 K15016 K00626	0.307692	FALSE	K00239,K00239,K00240,K00240,K00241,K01007,K01595,K01902,K01903	2.35214e+40	None
44	Wasp_Bin_1	M00377	Reductive acetyl-CoA pathway (Wood-Ljungdahl pathway)	Pathway modules	Energy metabolism	Carbon fixation	K00198 K05299-K15022 K01938 K01491 K00297 K15023 K14138+K00197+K00194	0.285714	FALSE	K00297,K01491	889612564	None
45	Wasp_Bin_1	M00579	Phosphate acetyltransferase-acetate kinase pathway, acetyl-CoA => acetate	Pathway modules	Energy metabolism	Carbon fixation	(K00625,K13788,K15024) K00925	1	TRUE	K00925,K13788	57795780	None
46	Wasp_Bin_1	M00620	Incomplete reductive citrate cycle, acetyl-CoA => oxoglutarate	Pathway modules	Energy metabolism	Carbon fixation	(K00169+K00170+K00171+K00172) (K01959+K01960) K00024 (K01677+K01678) (K18209+K18210) (K01902+K01903) (K00174+K00175+K00176+K00177)	0.142857	FALSE	K01902,K01903	1417414175	None
47	Wasp_Bin_1	M00357	Methanogenesis, acetate => methane	Pathway modules	Energy metabolism	Methane metabolism	((K00925 K00625),K01895) (K00193+K00197+K00194) (K00577+K00578+K00579+K00580+K00581-K00582-K00583+K00584) (K00399+K00401+K00402) (K22480+K22481+K22482,K03388+K03389+K03390,K08264+K08265,K03388+K03389+K03390+K14127+(K14126+K14128,K22516+K00125))	0.2	FALSE	K00925,K01895	57795422	None
48	Wasp_Bin_1	M00346	Formaldehyde assimilation, serine pathway	Pathway modules	Energy metabolism	Methane metabolism	K00600 K00830 K00018 K11529 K01689 K01595 K00024 K08692+K14067 K08691	0.333333	FALSE	K00600,K01595,K01689,K01689	1.23135e+18	None
49	Wasp_Bin_1	M00345	Formaldehyde assimilation, ribulose monophosphate pathway	Pathway modules	Energy metabolism	Methane metabolism	(((K08093,K13812) K08094),K13831) (K00850,K16370) K01624	0.666667	FALSE	K00850,K01624	88749356	None
50	Wasp_Bin_1	M00344	Formaldehyde assimilation, xylulose monophosphate pathway	Pathway modules	Energy metabolism	Methane metabolism	K17100 K00863 K01624 K03841	0.5	FALSE	K01624,K03841	93569370	None
51	Wasp_Bin_1	M00176	Assimilatory sulfate reduction, sulfate => H2S	Pathway modules	Energy metabolism	Sulfur metabolism	(K13811,K00958+K00860,K00955+K00957,K00956+K00957+K00860) K00390 (K00380+K00381,K00392)	1	TRUE	K00380,K00381,K00390,K00860,K00956,K00957	1.76692e+29	None
52	Wasp_Bin_1	M00144	NADH:quinone oxidoreductase, prokaryotes	Pathway modules	Energy metabolism	ATP synthesis	K00330+(K00331+K00332+K00333,K00331+K13378,K13380)+K00334+K00335+K00336+K00337+K00338+K00339+K00340+(K00341+K00342)+K00343	1	TRUE	K00330,K00331,K00334,K00335,K00336,K00337,K00338,K00339,K00340,K00341,K00342,K00343,K13378	5.77158e+51	None
53	Wasp_Bin_1	M00149	Succinate dehydrogenase, prokaryotes	Pathway modules	Energy metabolism	ATP synthesis	K00241+(K00242,K18859,K18860)+K00239+K00240	1	TRUE	K00239,K00239,K00240,K00240,K00241,K00242	2.35214e+27	None
54	Wasp_Bin_1	M00150	Fumarate reductase, prokaryotes	Pathway modules	Energy metabolism	ATP synthesis	K00244+K00245+K00246+K00247	1	TRUE	K00244,K00244,K00245,K00246,K00247,K00247	2.35222e+24	None
55	Wasp_Bin_1	M00154	Cytochrome c oxidase	Pathway modules	Energy metabolism	ATP synthesis	(K02257+K02262+K02256+K02261+K02263+K02264+K02265+K02266+K02267+K02268+K02270-K02271+K02272-K02273+K02258+K02259+K02260)	0.0666667	FALSE	K02257	6072	None
56	Wasp_Bin_1	M00153	Cytochrome bd ubiquinol oxidase	Pathway modules	Energy metabolism	ATP synthesis	K00425+K00426+(K00424,K22501)	1	TRUE	K00424,K00425,K00425,K00426,K00426	1.41712e+24	None
57	Wasp_Bin_1	M00417	Cytochrome o ubiquinol oxidase	Pathway modules	Energy metabolism	ATP synthesis	K02297+K02298+K02299+K02300	1	TRUE	K02297,K02298,K02299,K02300	6068606960706070	None
58	Wasp_Bin_1	M00157	F-type ATPase, prokaryotes and chloroplasts	Pathway modules	Energy metabolism	ATP synthesis	K02111+K02112+K02113+K02114+K02115+K02108+K02109+K02110	1	TRUE	K02108,K02109,K02110,K02111,K02112,K02113,K02114,K02115	5.08551e+31	None
59	Wasp_Bin_1	M00082	Fatty acid biosynthesis, initiation	Pathway modules	Lipid metabolism	Fatty acid metabolism	(K11262,(K02160+K01961,K11263)+(K01962+K01963,K18472)) (K00665,K00667+K00668,K11533,(K00645 (K00648,K18473)))	0.916667	TRUE	K00645,K00648,K01962,K01963,K02160,K02160	8.37984e+25	None
60	Wasp_Bin_1	M00083	Fatty acid biosynthesis, elongation	Pathway modules	Lipid metabolism	Fatty acid metabolism	K00665,(K00667 K00668),K11533,((K00647,K09458) K00059 (K02372,K01716,K16363) (K00208,K02371,K10780,K00209))	1	TRUE	K00059,K00059,K00059,K00059,K00059,K00059,K00059,K00059,K00208,K00647,K01716,K02372,K02372,K09458	1.96822e+59	None
61	Wasp_Bin_1	M00873	Fatty acid biosynthesis in mitochondria, animals	Pathway modules	Lipid metabolism	Fatty acid metabolism	K18660 K03955+K00645 K09458 K11539+K13370 K22540 K07512	0.25	FALSE	K00645,K09458	83798382	None
62	Wasp_Bin_1	M00874	Fatty acid biosynthesis in mitochondria, fungi	Pathway modules	Lipid metabolism	Fatty acid metabolism	K11262 K03955+K00645 K09458 K00059 K22541 K07512	0.416667	FALSE	K00059,K00059,K00059,K00059,K00059,K00059,K00059,K00059,K00645,K09458	1.96822e+43	None
63	Wasp_Bin_1	M00086	beta-Oxidation, acyl-CoA synthesis	Pathway modules	Lipid metabolism	Fatty acid metabolism	K01897,K15013	1	TRUE	K01897	14525	None
64	Wasp_Bin_1	M00089	Triacylglycerol biosynthesis	Pathway modules	Lipid metabolism	Lipid metabolism	(K00629,K13506,K13507,K00630,K13508) (K00655,K13509,K13523,K19007,K13513,K13517,K13519,K14674,K22831) (K01080,K15728,K18693) (K11155,K11160,K14456,K22848,K22849)	0.25	FALSE	K00655	10866	None
65	Wasp_Bin_1	M00098	Acylglycerol degradation	Pathway modules	Lipid metabolism	Lipid metabolism	(K01046,K12298,K16816,K13534,K14073,K14074,K14075,K14076,K22283,K14452,K22284,K14674,K14675,K17900) K01054	0.5	FALSE	K01054	22038	None
66	Wasp_Bin_1	M00093	Phosphatidylethanolamine (PE) biosynthesis, PA => PS => PE	Pathway modules	Lipid metabolism	Lipid metabolism	K00981 (K00998,K17103) K01613	1	TRUE	K00981,K00981,K00998,K01613	2.20366e+17	None
67	Wasp_Bin_1	M00099	Sphingosine biosynthesis	Pathway modules	Lipid metabolism	Lipid metabolism	K00654 K04708 (K04709,K04710,K24621,K24622,K23727) K04712 (K01441,K12348,K12349)	0.2	FALSE	K12349,K12349	57295734	No KOfam profile for K24622,No KOfam profile for K24621
68	Wasp_Bin_1	M00048	Inosine monophosphate biosynthesis, PRPP + glutamine => IMP	Pathway modules	Nucleotide metabolism	Purine metabolism	K00764 (K01945,K11787,K11788,K13713) (K00601,K11175,K08289,K11787,K01492) (K01952,(K23269+K23264+K23265),(K23270+K23265)) (K01933,K11787,K11788 (K01587,K11808,K01589 K01588)) (K01923,K01587,K13713) K01756 (K00602,(K01492,K06863 K11176))	1	TRUE	K00602,K00764,K01588,K01589,K01756,K01756,K01923,K01933,K01945,K01952,K08289,K11175	1.81386e+58	None
69	Wasp_Bin_1	M00049	Adenine ribonucleotide biosynthesis, IMP => ADP,ATP	Pathway modules	Nucleotide metabolism	Purine metabolism	K01939 K01756 (K00939,K18532,K18533,K00944) (K00940,K00873,K12406)	1	TRUE	K00873,K00873,K00939,K00940,K01756,K01756,K01939	2.14861e+33	None
70	Wasp_Bin_1	M00050	Guanine ribonucleotide biosynthesis IMP => GDP,GTP	Pathway modules	Nucleotide metabolism	Purine metabolism	K00088 K01951 K00942 (K00940,K18533,K00873,K12406)	1	TRUE	K00088,K00873,K00873,K00940,K00942,K01951,K01951	2.27662e+32	None
71	Wasp_Bin_1	M00546	Purine degradation, xanthine => urea	Pathway modules	Nucleotide metabolism	Purine metabolism	(K00106,K00087+K13479+K13480,K13481+K13482,K11177+K11178+K13483) (K00365,K16838,K16839,K22879) (K13484,K07127 (K13485,K16838,K16840)) (K01466,K16842) K01477	0.6	FALSE	K13481,K13482,K16839,K16842	1.98502e+19	None
72	Wasp_Bin_1	M00051	Uridine monophosphate biosynthesis, glutamine (+ PRPP) => UMP	Pathway modules	Nucleotide metabolism	Pyrimidine metabolism	(K11540,(K11541 K01465),((K01954,K01955+K01956) (K00609+K00610,K00608) K01465)) (K00226,K00254,K17828) (K13421,K00762 K01591)	0.833333	TRUE	K00254,K00609,K00610,K00762,K01591,K01955,K01956	8.41911e+31	None
73	Wasp_Bin_1	M00052	Pyrimidine ribonucleotide biosynthesis, UMP => UDP/UTP,CDP/CTP	Pathway modules	Nucleotide metabolism	Pyrimidine metabolism	(K13800,K13809,K09903) (K00940,K18533) K01937	1	TRUE	K00940,K01937,K09903	12327112496141	None
74	Wasp_Bin_1	M00053	Pyrimidine deoxyribonuleotide biosynthesis, CDP/CTP => dCDP/dCTP,dTDP/dTTP	Pathway modules	Nucleotide metabolism	Pyrimidine metabolism	(K00524,K00525+K00526,K10807+K10808) (K00940,K18533) (K00527,K21636) K01494 K01520 (K00560,K13998) K00943 K00940	1	TRUE	K00525,K00525,K00526,K00526,K00560,K00940,K00943,K01494,K01520,K21636	6.72576e+43	None
75	Wasp_Bin_1	M00046	Pyrimidine degradation, uracil => beta-alanine, thymine => 3-aminoisobutanoate	Pathway modules	Nucleotide metabolism	Pyrimidine metabolism	(K00207,K17722+K17723) K01464 (K01431,K06016)	1	TRUE	K01464,K01464,K06016,K06016,K17722,K17723	4.99657e+23	None
76	Wasp_Bin_1	M00020	Serine biosynthesis, glycerate-3P => serine	Pathway modules	Amino acid metabolism	Serine and threonine metabolism	K00058 K00831 (K01079,K02203,K22305)	1	TRUE	K00058,K00831,K00831,K01079	9.34913e+16	None
77	Wasp_Bin_1	M00018	Threonine biosynthesis, aspartate => homoserine => threonine	Pathway modules	Amino acid metabolism	Serine and threonine metabolism	(K00928,K12524,K12525,K12526) K00133 (K00003,K12524,K12525) (K00872,K02204,K02203) K01733	1	TRUE	K00133,K00133,K00872,K00928,K01733,K02204,K02204,K12524,K12525	5.7961e+38	None
78	Wasp_Bin_1	M00033	Ectoine biosynthesis, aspartate => ectoine	Pathway modules	Amino acid metabolism	Serine and threonine metabolism	K00928 K00133 K00836 K06718 K06720	0.6	FALSE	K00133,K00133,K00836,K00928	5.7961e+16	None
79	Wasp_Bin_1	M00021	Cysteine biosynthesis, serine => cysteine	Pathway modules	Amino acid metabolism	Cysteine and methionine metabolism	(K00640,K23304) (K01738,K13034,K17069)	1	TRUE	K00640,K01738	49055387	None
80	Wasp_Bin_1	M00609	Cysteine biosynthesis, methionine => cysteine	Pathway modules	Amino acid metabolism	Cysteine and methionine metabolism	K00789 K17462 K01243 K07173 K17216 K17217	0.5	FALSE	K00789,K01243,K07173	9362675613110	None
81	Wasp_Bin_1	M00017	Methionine biosynthesis, apartate => homoserine => methionine	Pathway modules	Amino acid metabolism	Cysteine and methionine metabolism	(K00928,K12524,K12525) K00133 (K00003,K12524,K12525) (K00651,K00641) K01739 (K01760,K14155) (K00548,K24042,K00549)	1	TRUE	K00133,K00133,K00549,K00549,K00549,K00549,K00549,K00651,K00928,K01739,K01760,K12524,K12525	5.7961e+54	None
82	Wasp_Bin_1	M00034	Methionine salvage pathway	Pathway modules	Amino acid metabolism	Cysteine and methionine metabolism	K00789 K01611 K00797 ((K01243,K01244) K00899,K00772) K08963 (K16054,K08964 (K09880,K08965 K08966)) K08967 (K00815,K08969,K23977,K00832,K00838)	1	TRUE	K00789,K00797,K00832,K00899,K01243,K01611,K08963,K08964,K08967,K09880	9.36267e+44	None
83	Wasp_Bin_1	M00035	Methionine degradation	Pathway modules	Amino acid metabolism	Cysteine and methionine metabolism	K00789 (K00558,K17398,K17399) K01251 (K01697,K10150)	0.25	FALSE	K00789	9362	None
84	Wasp_Bin_1	M00368	Ethylene biosynthesis, methionine => ethylene	Pathway modules	Amino acid metabolism	Cysteine and methionine metabolism	K00789 (K01762,K20772) K05933	0.333333	FALSE	K00789	9362	None
85	Wasp_Bin_1	M00019	Valine/isoleucine biosynthesis, pyruvate => valine / 2-oxobutanoate => isoleucine	Pathway modules	Amino acid metabolism	Branched-chain amino acid metabolism	K01652+(K01653,K11258) K00053 K01687 K00826	1	TRUE	K00053,K00826,K01652,K01652,K01652,K01653,K01687,K11258	1.36011e+39	None
86	Wasp_Bin_1	M00535	Isoleucine biosynthesis, pyruvate => 2-oxobutanoate	Pathway modules	Amino acid metabolism	Branched-chain amino acid metabolism	K09011 K01703+K01704 K00052	0.666667	FALSE	K00052,K01703,K01704	112311123011229	None
87	Wasp_Bin_1	M00570	Isoleucine biosynthesis, threonine => 2-oxobutanoate => isoleucine	Pathway modules	Amino acid metabolism	Branched-chain amino acid metabolism	(K17989,K01754) K01652+(K01653,K11258) K00053 K01687 K00826	1	TRUE	K00053,K00826,K01652,K01652,K01652,K01653,K01687,K01754,K11258	1.36011e+44	None
88	Wasp_Bin_1	M00432	Leucine biosynthesis, 2-oxoisovalerate => 2-oxoisocaproate	Pathway modules	Amino acid metabolism	Branched-chain amino acid metabolism	K01649 (K01702,K01703+K01704) K00052	1	TRUE	K00052,K01649,K01649,K01703,K01704	1.12319e+23	None
89	Wasp_Bin_1	M00036	Leucine degradation, leucine => acetoacetate + acetyl-CoA	Pathway modules	Amino acid metabolism	Branched-chain amino acid metabolism	K00826 ((K00166+K00167,K11381)+K09699+K00382) (K00253,K00249) (K01968+K01969) (K05607,K13766) K01640	0.222222	FALSE	K00382,K00826	816313606	None
90	Wasp_Bin_1	M00016	Lysine biosynthesis, succinyl-DAP pathway, aspartate => lysine	Pathway modules	Amino acid metabolism	Lysine metabolism	(K00928,K12524,K12525,K12526) K00133 K01714 K00215 K00674 (K00821,K14267) K01439 K01778 (K01586,K12526)	1	TRUE	K00133,K00133,K00215,K00674,K00821,K00821,K00928,K01439,K01586,K01586,K01586,K01714,K01778,K12524,K12525	5.7961e+66	None
91	Wasp_Bin_1	M00525	Lysine biosynthesis, acetyl-DAP pathway, aspartate => lysine	Pathway modules	Amino acid metabolism	Lysine metabolism	K00928 K00133 K01714 K00215 K05822 K00841 K05823 K01778 K01586	0.666667	FALSE	K00133,K00133,K00215,K00928,K01586,K01586,K01586,K01714,K01778	5.7961e+39	None
92	Wasp_Bin_1	M00526	Lysine biosynthesis, DAP dehydrogenase pathway, aspartate => lysine	Pathway modules	Amino acid metabolism	Lysine metabolism	(K00928,K12524,K12525,K12526) K00133 K01714 K00215 K03340 (K01586,K12526)	0.833333	TRUE	K00133,K00133,K00215,K00928,K01586,K01586,K01586,K01714,K12524,K12525	5.7961e+42	None
93	Wasp_Bin_1	M00527	Lysine biosynthesis, DAP aminotransferase pathway, aspartate => lysine	Pathway modules	Amino acid metabolism	Lysine metabolism	(K00928,K12524,K12525,K12526) K00133 K01714 K00215 K10206 K01778 (K01586,K12526)	0.857143	TRUE	K00133,K00133,K00215,K00928,K01586,K01586,K01586,K01714,K01778,K12524,K12525	5.7961e+47	None
94	Wasp_Bin_1	M00032	Lysine degradation, lysine => saccharopine => acetoacetyl-CoA	Pathway modules	Amino acid metabolism	Lysine metabolism	K14157 K14085 K00825 (K15791+K00658+K00382) K00252 (K07514,(K07515,K07511) K00022)	0.111111	FALSE	K00382,K00658	816314176	None
95	Wasp_Bin_1	M00028	Ornithine biosynthesis, glutamate => ornithine	Pathway modules	Amino acid metabolism	Arginine and proline metabolism	(K00618,K00619,K14681,K14682,K00620,K22477,K22478) ((K00930,K22478) K00145,K12659) (K00818,K00821) (K01438,K14677,K00620)	1	TRUE	K00145,K00821,K00821,K00930,K01438,K14682,K22477	4.89117e+29	None
96	Wasp_Bin_1	M00844	Arginine biosynthesis, ornithine => arginine	Pathway modules	Amino acid metabolism	Arginine and proline metabolism	K00611 K01940 (K01755,K14681)	1	TRUE	K00611,K01755,K01940	1083648894976	None
97	Wasp_Bin_1	M00845	Arginine biosynthesis, glutamate => acetylcitrulline => arginine	Pathway modules	Amino acid metabolism	Arginine and proline metabolism	K22478 K00145 K00821 K09065 K01438 K01940 K01755	0.714286	FALSE	K00145,K00821,K00821,K01438,K01755,K01940	4.89117e+24	None
98	Wasp_Bin_1	M00029	Urea cycle	Pathway modules	Amino acid metabolism	Arginine and proline metabolism	K01948 K00611 K01940 (K01755,K14681) K01476	0.6	FALSE	K00611,K01755,K01940	1083648894976	None
99	Wasp_Bin_1	M00015	Proline biosynthesis, glutamate => proline	Pathway modules	Amino acid metabolism	Arginine and proline metabolism	((K00931 K00147),K12657) K00286	1	TRUE	K00147,K00286,K00286,K00931	2.58364e+16	None
100	Wasp_Bin_1	M00879	Arginine succinyltransferase pathway, arginine => glutamate	Pathway modules	Amino acid metabolism	Arginine and proline metabolism	K00673 K01484 K00840 K06447 K05526	1	TRUE	K00673,K00840,K01484,K05526,K06447	7.06971e+19	None
101	Wasp_Bin_1	M00133	Polyamine biosynthesis, arginine => agmatine => putrescine => spermidine	Pathway modules	Amino acid metabolism	Polyamine biosynthesis	(K01583,K01584,K01585,K02626) K01480 K01611 K00797	0.75	TRUE	K00797,K01585,K01611	672993616728	None
102	Wasp_Bin_1	M00135	GABA biosynthesis, eukaryotes, putrescine => GABA	Pathway modules	Amino acid metabolism	Polyamine biosynthesis	K00657 K00274 (K00128,K14085,K00149) --	0.25	FALSE	K00657	13826	'--' steps are assumed incomplete
103	Wasp_Bin_1	M00136	GABA biosynthesis, prokaryotes, putrescine => GABA	Pathway modules	Amino acid metabolism	Polyamine biosynthesis	K09470 K09471 K09472 K09473	0.25	FALSE	K09471	9092	None
104	Wasp_Bin_1	M00026	Histidine biosynthesis, PRPP => histidine	Pathway modules	Amino acid metabolism	Histidine metabolism	(K00765-K02502) (K01523 K01496,K11755,K14152) (K01814,K24017) (K02501+K02500,K01663) ((K01693 K00817 (K04486,K05602,K18649)),(K01089 K00817)) (K00013,K14152)	1	TRUE	K00013,K00765,K00817,K00817,K01089,K01693,K01814,K02500,K02501,K11755	1.28381e+48	None
105	Wasp_Bin_1	M00022	Shikimate pathway, phosphoenolpyruvate + erythrose-4P => chorismate	Pathway modules	Amino acid metabolism	Aromatic amino acid metabolism	(K01626,K03856,K13853) (((K01735,K13829) ((K03785,K03786) K00014,K13832)),K13830) ((K00891,K13829) (K00800,K24018),K13830) K01736	1	TRUE	K00014,K00800,K00891,K00891,K01626,K01626,K01626,K01735,K01736,K03786	2.16471e+43	None
106	Wasp_Bin_1	M00023	Tryptophan biosynthesis, chorismate => tryptophan	Pathway modules	Amino acid metabolism	Aromatic amino acid metabolism	(((K01657+K01658,K13503,K13501,K01656) K00766),K13497) (((K01817,K24017) (K01656,K01609)),K13498,K13501) (K01695+(K01696,K06001),K01694)	1	TRUE	K00766,K00766,K01609,K01657,K01658,K01658,K01658,K01695,K01696,K13498	8.6311e+42	None
107	Wasp_Bin_1	M00024	Phenylalanine biosynthesis, chorismate => phenylpyruvate => phenylalanine	Pathway modules	Amino acid metabolism	Aromatic amino acid metabolism	((K01850,K04092,K14187,K04093,K04516,K06208,K06209) (K01713,K04518,K05359),K14170) (K00832,K00838)	1	TRUE	K00832,K01713,K04093,K04518,K14170,K14187	8.14381e+23	None
108	Wasp_Bin_1	M00025	Tyrosine biosynthesis, chorismate => HPP => tyrosine	Pathway modules	Amino acid metabolism	Aromatic amino acid metabolism	(((K01850,K04092,K14170,K04093,K04516,K06208,K06209) (K04517,K00211)),K14187) (K00832,K00838)	1	TRUE	K00832,K04093,K14170,K14187	8143642358225820	None
109	Wasp_Bin_1	M00040	Tyrosine biosynthesis, chorismate => arogenate => tyrosine	Pathway modules	Amino acid metabolism	Aromatic amino acid metabolism	(K01850,K04092,K14170) (K00832,K15849) (K00220,K24018,K15227)	0.666667	FALSE	K00832,K14170	81435822	None
110	Wasp_Bin_1	M00044	Tyrosine degradation, tyrosine => homogentisate	Pathway modules	Amino acid metabolism	Aromatic amino acid metabolism	(K00815,K00838,K00832,K03334) K00457 K00451 K01800 (K01555,K16171)	0.2	FALSE	K00832	8143	None
111	Wasp_Bin_1	M00027	GABA (gamma-Aminobutyrate) shunt	Pathway modules	Amino acid metabolism	Other amino acid metabolism	K01580 (K13524,K07250,K00823,K16871) (K00135,K00139,K17761)	0.666667	FALSE	K00135,K00823,K07250	110401104111041	None
112	Wasp_Bin_1	M00118	Glutathione biosynthesis, glutamate => glutathione	Pathway modules	Amino acid metabolism	Other amino acid metabolism	(K11204+K11205,K01919) (K21456,K01920)	1	TRUE	K01919,K01920	131119367	None
113	Wasp_Bin_1	M00060	KDO2-lipid A biosynthesis, Raetz pathway, LpxL-LpxM type	Pathway modules	Glycan metabolism	Lipopolysaccharide metabolism	K00677 K02535 K02536 (K03269,K09949) K00748 K00912 K02527 K02517 K02560	1	TRUE	K00677,K00748,K00912,K02517,K02517,K02517,K02527,K02535,K02536,K02560,K03269	6.13161e+47	None
114	Wasp_Bin_1	M00866	KDO2-lipid A biosynthesis, Raetz pathway, non-LpxL-LpxM type	Pathway modules	Glycan metabolism	Lipopolysaccharide metabolism	K00677 (K02535,K16363) K02536 (K03269,K09949) K00748 K00912 K02527 K02517 K09778	0.888889	TRUE	K00677,K00748,K00912,K02517,K02517,K02517,K02527,K02535,K02536,K03269	6.13161e+42	None
115	Wasp_Bin_1	M00063	CMP-KDO biosynthesis	Pathway modules	Glycan metabolism	Lipopolysaccharide metabolism	K06041 K01627 K03270 K00979	1	TRUE	K00979,K01627,K03270,K06041	1.83572e+19	None
116	Wasp_Bin_1	M00064	ADP-L-glycero-D-manno-heptose biosynthesis	Pathway modules	Glycan metabolism	Lipopolysaccharide metabolism	K03271 (K03272,K21344) K03273 (K03272,K21345) K03274	1	TRUE	K03271,K03271,K03272,K03273,K03274	1.13982e+23	None
117	Wasp_Bin_1	M00127	Thiamine biosynthesis, prokaryotes, AIR (+ DXP/tyrosine) => TMP/TPP	Pathway modules	Metabolism of cofactors and vitamins	Cofactor and vitamin metabolism	K03148+K03154 K03151 K03150 K03149 K03147 ((K00941 K00788),K14153,K21219) K00946	1	TRUE	K00788,K00941,K00946,K03147,K03148,K03149,K03150,K03151,K03154	1.81292e+42	None
118	Wasp_Bin_1	M00895	Thiamine biosynthesis, prokaryotes, AIR (+ DXP/glycine) => TMP/TPP	Pathway modules	Metabolism of cofactors and vitamins	Cofactor and vitamin metabolism	K03148+K03154 K03151 K03153 K03149 K10810 K03147 K00941 K00788 K00946	0.777778	TRUE	K00788,K00941,K00946,K03147,K03148,K03149,K03151,K03154	1.81292e+37	None
119	Wasp_Bin_1	M00896	Thiamine biosynthesis, archaea, AIR (+ NAD+) => TMP/TPP	Pathway modules	Metabolism of cofactors and vitamins	Cofactor and vitamin metabolism	K22699 K03147 (K00941 (K00788,K21220),K21219) K00946	0.8	TRUE	K00788,K00941,K00946,K03147	1.81292e+18	None
120	Wasp_Bin_1	M00897	Thiamine biosynthesis, plants, AIR (+ NAD+) => TMP/thiamine/TPP	Pathway modules	Metabolism of cofactors and vitamins	Cofactor and vitamin metabolism	K03146 K03147 K14153 K22911 K00949	0.2	FALSE	K03147	18130	None
121	Wasp_Bin_1	M00899	Thiamine salvage pathway, HMP/HET => TMP	Pathway modules	Metabolism of cofactors and vitamins	Cofactor and vitamin metabolism	K00878 ((K00941 K00788),K14153,K21219)	1	TRUE	K00788,K00878,K00941	181292133221331	None
122	Wasp_Bin_1	M00125	Riboflavin biosynthesis, plants and bacteria, GTP => riboflavin/FMN/FAD	Pathway modules	Metabolism of cofactors and vitamins	Cofactor and vitamin metabolism	(K01497,K14652) (K01498 K00082,K11752) (K22912,K20860,K20861,K20862,K21063,K21064) (K02858,K14652) K00794 K00793 (K20884 K22949,K11753)	1	TRUE	K00793,K00794,K01497,K02858,K11752,K11753,K20862,K21064,K21064	9.09461e+38	None
123	Wasp_Bin_1	M00911	Riboflavin biosynthesis, fungi, GTP => riboflavin/FMN/FAD	Pathway modules	Metabolism of cofactors and vitamins	Cofactor and vitamin metabolism	K01497 K14654 K14655 -- K02858 K00794 K00793 K00861 K00953	0.444444	FALSE	K00793,K00794,K01497,K02858	9094608791135380	'--' steps are assumed incomplete
124	Wasp_Bin_1	M00124	Pyridoxal-P biosynthesis, erythrose-4P => pyridoxal-P	Pathway modules	Metabolism of cofactors and vitamins	Cofactor and vitamin metabolism	K03472 K03473 K00831 K00097 K03474 K00275	1	TRUE	K00097,K00275,K00831,K00831,K03472,K03473,K03474	1.92679e+30	None
125	Wasp_Bin_1	M00115	NAD biosynthesis, aspartate => quinolinate => NAD	Pathway modules	Metabolism of cofactors and vitamins	Cofactor and vitamin metabolism	(K00278,K06989) K03517 K00767 (K00969,K06210) (K01916,K01950)	0.4	FALSE	K00969,K01916	1510519469	None
126	Wasp_Bin_1	M00912	NAD biosynthesis, tryptophan => quinolinate => NAD	Pathway modules	Metabolism of cofactors and vitamins	Cofactor and vitamin metabolism	(K00453,K00463) (K01432,K14263,K07130) K00486 K01556 K00452 K00767 (K00969,K06210) (K01916,K01950)	0.25	FALSE	K00969,K01916	1510519469	None
127	Wasp_Bin_1	M00119	Pantothenate biosynthesis, valine/L-aspartate => pantothenate	Pathway modules	Metabolism of cofactors and vitamins	Cofactor and vitamin metabolism	K00826 K00606 K00077 K01579 (K01918,K13799)	1	TRUE	K00077,K00606,K00826,K01579,K01918	6.07867e+20	None
128	Wasp_Bin_1	M00913	Pantothenate biosynthesis, 2-oxoisovalerate/spermine => pantothenate	Pathway modules	Metabolism of cofactors and vitamins	Cofactor and vitamin metabolism	K00606 K00077 K13367 K00128 K01918	0.6	FALSE	K00077,K00606,K01918	607867426741	None
129	Wasp_Bin_1	M00120	Coenzyme A biosynthesis, pantothenate => CoA	Pathway modules	Metabolism of cofactors and vitamins	Cofactor and vitamin metabolism	(K00867,K03525,K01947,K09680) ((K01922,K21977) K01598,K13038) (K02318,(K00954,K02201) K00859)	1	TRUE	K00859,K00867,K00954,K13038	8174735249234920	None
130	Wasp_Bin_1	M00914	Coenzyme A biosynthesis, archaea, 2-oxoisovalerate => 4-phosphopantoate => CoA	Pathway modules	Metabolism of cofactors and vitamins	Cofactor and vitamin metabolism	K00606 K00077 K06982 K09722 K13038 K02201 K09735	0.428571	FALSE	K00077,K00606,K13038	607867424928	None
131	Wasp_Bin_1	M00572	Pimeloyl-ACP biosynthesis, BioC-BioH pathway, malonyl-ACP => pimeloyl-ACP	Pathway modules	Metabolism of cofactors and vitamins	Cofactor and vitamin metabolism	K02169 (K00647,K09458) K00059 K02372 K00208 (K02170,K09789,K19560,K19561)	1	TRUE	K00059,K00059,K00059,K00059,K00059,K00059,K00059,K00059,K00208,K00647,K02169,K02170,K02372,K02372,K09458	1.96822e+65	None
132	Wasp_Bin_1	M00123	Biotin biosynthesis, pimeloyl-ACP/CoA => biotin	Pathway modules	Metabolism of cofactors and vitamins	Cofactor and vitamin metabolism	K00652 ((K00833,K19563) K01935,K19562) K01012	1	TRUE	K00652,K00833,K01012,K01935,K01935	1.20231e+23	None
133	Wasp_Bin_1	M00573	Biotin biosynthesis, BioI pathway, long-chain-acyl-ACP => pimeloyl-ACP => biotin	Pathway modules	Metabolism of cofactors and vitamins	Cofactor and vitamin metabolism	K16593 K00652 K19563 K01935 K01012	0.6	FALSE	K00652,K01012,K01935,K01935	1.20231e+18	None
134	Wasp_Bin_1	M00577	Biotin biosynthesis, BioW pathway, pimelate => pimeloyl-CoA => biotin	Pathway modules	Metabolism of cofactors and vitamins	Cofactor and vitamin metabolism	K01906 K00652 (K00833,K19563) K01935 K01012	0.8	TRUE	K00652,K00833,K01012,K01935,K01935	1.20231e+23	None
135	Wasp_Bin_1	M00881	Lipoic acid biosynthesis, plants and bacteria, octanoyl-ACP => dihydrolipoyl-E2/H	Pathway modules	Metabolism of cofactors and vitamins	Cofactor and vitamin metabolism	K03801 K03644	1	TRUE	K03644,K03801	1379613795	None
136	Wasp_Bin_1	M00882	Lipoic acid biosynthesis, eukaryotes, octanoyl-ACP => dihydrolipoyl-H	Pathway modules	Metabolism of cofactors and vitamins	Cofactor and vitamin metabolism	K23735 K03644	0.5	FALSE	K03644	13796	None
137	Wasp_Bin_1	M00883	Lipoic acid biosynthesis, animals and bacteria, octanoyl-ACP => dihydrolipoyl-H => dihydrolipoyl-E2	Pathway modules	Metabolism of cofactors and vitamins	Cofactor and vitamin metabolism	(K23735,K23734) K03644 (K10105,K16869)	0.333333	FALSE	K03644	13796	None
138	Wasp_Bin_1	M00884	Lipoic acid biosynthesis, octanoyl-CoA => dihydrolipoyl-E2	Pathway modules	Metabolism of cofactors and vitamins	Cofactor and vitamin metabolism	K23750 K03644	0.5	FALSE	K03644	13796	None
139	Wasp_Bin_1	M00126	Tetrahydrofolate biosynthesis, GTP => THF	Pathway modules	Metabolism of cofactors and vitamins	Cofactor and vitamin metabolism	(K01495,K09007,K22391) (K01077,K01113,(K08310,K19965)) ((K13939,(K13940,K01633 K00950) K00796),(K01633 K13941)) (K11754,K20457) (K00287,K13998)	1	TRUE	K00287,K00796,K00950,K01077,K01495,K01633,K08310,K11754	1.92722e+35	None
140	Wasp_Bin_1	M00840	Tetrahydrofolate biosynthesis, mediated by ribA and trpF, GTP => THF	Pathway modules	Metabolism of cofactors and vitamins	Cofactor and vitamin metabolism	K14652 K22100 -- K01633 K13941 K22099 K00287	0.285714	FALSE	K00287,K01633	1927214827	'--' steps are assumed incomplete
141	Wasp_Bin_1	M00841	Tetrahydrofolate biosynthesis, mediated by PTPS, GTP => THF	Pathway modules	Metabolism of cofactors and vitamins	Cofactor and vitamin metabolism	K01495 K22101 K13941 K11754 K13998	0.4	FALSE	K01495,K11754	97905792	None
142	Wasp_Bin_1	M00842	Tetrahydrobiopterin biosynthesis, GTP => BH4	Pathway modules	Metabolism of cofactors and vitamins	Cofactor and vitamin metabolism	K01495 K01737 K00072	0.666667	FALSE	K01495,K01737	979017670	None
143	Wasp_Bin_1	M00843	L-threo-Tetrahydrobiopterin biosynthesis, GTP => L-threo-BH4	Pathway modules	Metabolism of cofactors and vitamins	Cofactor and vitamin metabolism	K01495 K01737 K17745	0.666667	FALSE	K01495,K01737	979017670	None
144	Wasp_Bin_1	M00880	Molybdenum cofactor biosynthesis, GTP => molybdenum cofactor	Pathway modules	Metabolism of cofactors and vitamins	Cofactor and vitamin metabolism	((K03639 K03637),K20967) (K03635,K21142) (((K03831,K03638) K03750),K15376)	1	TRUE	K03635,K03637,K03638,K03639,K03750,K03831	1.01931e+28	None
145	Wasp_Bin_1	M00140	C1-unit interconversion, prokaryotes	Pathway modules	Metabolism of cofactors and vitamins	Cofactor and vitamin metabolism	K00600 (K01491,(K00300 K01500)) K01938	0.666667	FALSE	K00600,K01491	1231312564	None
146	Wasp_Bin_1	M00141	C1-unit interconversion, eukaryotes	Pathway modules	Metabolism of cofactors and vitamins	Cofactor and vitamin metabolism	K00600 (K00288,(K13403 K13402))	0.5	FALSE	K00600	12313	None
147	Wasp_Bin_1	M00846	Siroheme biosynthesis, glutamyl-tRNA => siroheme	Pathway modules	Metabolism of cofactors and vitamins	Cofactor and vitamin metabolism	K02492 K01845 K01698 K01749 (K01719,K13542,K13543) (K02302,(K00589,K02303,K02496,K13542,K13543)+K02304-K03794)	1	TRUE	K01698,K01719,K01749,K01845,K01845,K02302,K02303,K02304,K02492,K02496	4.8802e+47	None
148	Wasp_Bin_1	M00868	Heme biosynthesis, animals and fungi, glycine => heme	Pathway modules	Metabolism of cofactors and vitamins	Cofactor and vitamin metabolism	K00643 K01698 K01749 K01719 K01599 K00228 K00231 K01772	0.75	TRUE	K00228,K01599,K01698,K01719,K01749,K01772	5.39918e+26	None
149	Wasp_Bin_1	M00121	Heme biosynthesis, plants and bacteria, glutamate => heme	Pathway modules	Metabolism of cofactors and vitamins	Cofactor and vitamin metabolism	K01885 K02492 K01845 K01698 K01749 (K01719,K13542,K13543) K01599 (K00228,K02495) (K00230,K00231,K08973) K01772	1	TRUE	K00228,K00230,K01599,K01698,K01719,K01749,K01772,K01845,K01845,K01885,K02492,K02495,K02495,K02495	5.39949e+63	None
150	Wasp_Bin_1	M00926	Heme biosynthesis, bacteria, glutamyl-tRNA => coproporphyrin III => heme	Pathway modules	Metabolism of cofactors and vitamins	Cofactor and vitamin metabolism	K02492 K01845 K01698 K01749 (K01719,K13542) K01599 K00231 K01772 K00435	0.777778	TRUE	K01599,K01698,K01719,K01749,K01772,K01845,K01845,K02492	1.81325e+36	None
151	Wasp_Bin_1	M00924	Cobalamin biosynthesis, anaerobic, uroporphyrinogen III => sirohydrochlorin => cobyrinate a,c-diamide	Pathway modules	Metabolism of cofactors and vitamins	Cofactor and vitamin metabolism	(K02302,(K02303,K13542) K02304) (K02190,K03795,K22011) K03394 (K05934,K13541,K21479) K05936 (K02189,K13541) K02188 K05895 (K02191 K03399,K00595) K06042 K02224	0.166667	FALSE	K02302,K02303,K02304	176651766517665	None
152	Wasp_Bin_1	M00925	Cobalamin biosynthesis, aerobic, uroporphyrinogen III => precorrin 2 => cobyrinate a,c-diamide	Pathway modules	Metabolism of cofactors and vitamins	Cofactor and vitamin metabolism	(K02303,K13542) (K03394,K13540) K02229 (K05934,K13540,K13541) K05936 K02228 K05895 K00595 K06042 K02224 K02230+K09882+K09883	0.0909091	FALSE	K02303	17665	None
153	Wasp_Bin_1	M00117	Ubiquinone biosynthesis, prokaryotes, chorismate (+ polyprenyl-PP) => ubiquinol	Pathway modules	Metabolism of cofactors and vitamins	Cofactor and vitamin metabolism	(K03181,K18240) K03179 (K03182+K03186) K18800 K00568 K03185 K03183 K03184 K00568	1	TRUE	K00568,K03179,K03181,K03182,K03183,K03184,K03185,K03186,K03186,K18800	7.61116e+42	None
154	Wasp_Bin_1	M00116	Menaquinone biosynthesis, chorismate (+ polyprenyl-PP) => menaquinol	Pathway modules	Metabolism of cofactors and vitamins	Cofactor and vitamin metabolism	K02552 K02551 K08680 K02549 K01911 K01661 K19222 K02548 K03183	1	TRUE	K01661,K01911,K02548,K02549,K02551,K02552,K03183,K08680,K19222	7.62076e+36	None
155	Wasp_Bin_1	M00932	Phylloquinone biosynthesis, chorismate (+ phytyl-PP) => phylloquinol	Pathway modules	Metabolism of cofactors and vitamins	Cofactor and vitamin metabolism	(K02552 K02551 K08680 K02549,K14759) (K01911,K14760) K01661 (K19222,K12073) K23094 K17872 K23095	0.7	FALSE	K01661,K01911,K02549,K02551,K02552,K08680,K19222	7.62076e+28	None
156	Wasp_Bin_1	M00095	C5 isoprenoid biosynthesis, mevalonate pathway	Pathway modules	Biosynthesis of terpenoids and polyketides	Terpenoid backbone biosynthesis	K00626 K01641 K00021 K00869 (K00938,K13273) K01597 K01823	0.142857	FALSE	K01823,K01823	78895781	None
157	Wasp_Bin_1	M00849	C5 isoprenoid biosynthesis, mevalonate pathway, archaea	Pathway modules	Biosynthesis of terpenoids and polyketides	Terpenoid backbone biosynthesis	K00626 K01641 (K00021,K00054) ((K00869 K17942),(K18689 K18690 K22813)) K06981 K01823	0.142857	FALSE	K01823,K01823	78895781	None
158	Wasp_Bin_1	M00096	C5 isoprenoid biosynthesis, non-mevalonate pathway	Pathway modules	Biosynthesis of terpenoids and polyketides	Terpenoid backbone biosynthesis	K01662 K00099 (K00991,K12506) K00919 (K01770,K12506) K03526 K03527 K01823	1	TRUE	K00099,K00919,K00991,K01662,K01770,K01823,K01823,K03526,K03527	6.13915e+40	None
159	Wasp_Bin_1	M00364	C10-C20 isoprenoid biosynthesis, bacteria	Pathway modules	Biosynthesis of terpenoids and polyketides	Terpenoid backbone biosynthesis	K01823 (K00795,K13789,K13787)	1	TRUE	K00795,K01823,K01823	608278895781	None
160	Wasp_Bin_1	M00365	C10-C20 isoprenoid biosynthesis, archaea	Pathway modules	Biosynthesis of terpenoids and polyketides	Terpenoid backbone biosynthesis	K01823 K13787	0.5	FALSE	K01823,K01823	78895781	None
161	Wasp_Bin_1	M00366	C10-C20 isoprenoid biosynthesis, plants	Pathway modules	Biosynthesis of terpenoids and polyketides	Terpenoid backbone biosynthesis	K01823 K14066 K00787 K13789	0.25	FALSE	K01823,K01823	78895781	None
162	Wasp_Bin_1	M00367	C10-C20 isoprenoid biosynthesis, non-plant eukaryotes	Pathway modules	Biosynthesis of terpenoids and polyketides	Terpenoid backbone biosynthesis	K01823 K00787 K00804	0.333333	FALSE	K01823,K01823	78895781	None
163	Wasp_Bin_1	M00830	Neocarzinostatin naphthoate moiety biosynthesis, malonyl-CoA => 2-hydroxy-5-methyl-1-naphthoate => 2-hydroxy-7-methoxy-5-methyl-1-naphthoyl-CoA	Pathway modules	Biosynthesis of terpenoids and polyketides	Enediyne biosynthesis	K20422 K20420 K20421 K20423	0.25	FALSE	K20420	5037	None
164	Wasp_Bin_1	M00793	dTDP-L-rhamnose biosynthesis	Pathway modules	Biosynthesis of terpenoids and polyketides	Polyketide sugar unit biosynthesis	K00973 K01710 (K01790 K00067,K23987)	1	TRUE	K00067,K00973,K01710,K01790	5445544654475440	None
165	Wasp_Bin_1	M00736	Nocardicin A biosynthesis, L-pHPG + arginine + serine => nocardicin A	Pathway modules	Biosynthesis of other secondary metabolites	Biosynthesis of beta-lactams	K19102+K19103+K05375 K19104 K19105 K19106	0.0833333	FALSE	K05375	539	None
166	Wasp_Bin_1	M00848	Aurachin biosynthesis, anthranilate => aurachin A	Pathway modules	Biosynthesis of other secondary metabolites	Biosynthesis of other antibiotics	K09460 K02078+K14245+K14246+K22798 K22799 K22800 K21272 K21271 K22801 K22802	0.03125	FALSE	K02078,K02078,K02078,K02078	6715838153486700	No KOfam profile for K14246,No KOfam profile for K21272,No KOfam profile for K22798,No KOfam profile for K22802,No KOfam profile for K22799,No KOfam profile for K09460,No KOfam profile for K22800,No KOfam profile for K21271,No KOfam profile for K22801,No KOfam profile for K14245
167	Wasp_Bin_1	M00903	Fosfomycin biosynthesis, phosphoenolpyruvate => fosfomycin	Pathway modules	Biosynthesis of other secondary metabolites	Biosynthesis of other antibiotics	K23999 K09459 K12901 K12902 K24000 K12903	0.166667	FALSE	K09459	10433	No KOfam profile for K12901,No KOfam profile for K24000,No KOfam profile for K12903,No KOfam profile for K12902
168	Wasp_Bin_1	M00835	Pyocyanine biosynthesis, chorismate => pyocyanine	Pathway modules	Biosynthesis of other secondary metabolites	Biosynthesis of other bacterial compounds	K13063 K20261 K06998 K20260 K20262 K21103 K20940	0.142857	FALSE	K06998	5757	None
169	Wasp_Bin_1	M00875	Staphyloferrin B biosynthesis, L-serine => staphyloferrin B	Pathway modules	Biosynthesis of other secondary metabolites	Biosynthesis of other bacterial compounds	K23371 K21949 K21721 K23372 K23373 K23374 K23375	0.285714	FALSE	K23374,K23375	73357333	None
170	Wasp_Bin_1	M00568	Catechol ortho-cleavage, catechol => 3-oxoadipate	Pathway modules	Xenobiotics biodegradation	Aromatics degradation	K03381 K01856 K03464 (K01055,K14727)	0.25	FALSE	K01055	16844	None
171	Wasp_Bin_1	M00569	Catechol meta-cleavage, catechol => acetyl-CoA / 4-methylcatechol => propanoyl-CoA	Pathway modules	Xenobiotics biodegradation	Aromatics degradation	(K00446,K07104) ((K10217 K01821 K01617),K10216) (K18364,K02554) (K18365,K01666) (K18366,K04073)	0.285714	FALSE	K01666,K01821,K01821	703795515406	None
172	Wasp_Bin_1	M00545	Trans-cinnamate degradation, trans-cinnamate => acetyl-CoA	Pathway modules	Xenobiotics biodegradation	Aromatics degradation	(((K05708+K05709+K05710+K00529) K05711),K05712) K05713 K05714 K02554 K01666 K04073	0.166667	FALSE	K01666	7037	None
173	Wasp_Bin_1	M00542	EHEC/EPEC pathogenicity signature, T3SS and effectors	Signature modules	Gene set	Pathogenicity	K03221+K03219+K03222+K03226+K03227+K03228+K03229+K03230+K03224+K03225 K12784 K12787 K12785 K12786 K12788 K16041 K16042	0.1125	FALSE	K03219,K03222,K03224,K03225,K03226,K03227,K03228,K03229,K03230	1.23912e+41	None
174	Wasp_Bin_1	M00575	Pertussis pathogenicity signature, T1SS	Signature modules	Gene set	Pathogenicity	K22944 K11004 K07389 K11003 K12340	0.2	FALSE	K12340,K12340	1087522043	None
175	Wasp_Bin_1	M00564	Helicobacter pylori pathogenicity signature, cagA pathogenicity island	Signature modules	Gene set	Pathogenicity	K15842 K12086 -K12087 K12088 K12089 K12090 K03196 K12091 -K12092 K12093 K12094 K12095 K12096 K12097 K12098 -K12099 -K12100 K12101 K12102 K12103 K12104 K12105 K12106 K12107 K12108 K12109 K12110	0.0434783	FALSE	K03196	22234	None
176	Wasp_Bin_1	M00745	Imipenem resistance, repression of porin OprD	Signature modules	Gene set	Drug resistance	(K18072 K18073),(K07644 K07665),K18297 K18093	0.5	FALSE	K18297	18370	None
177	Wasp_Bin_1	M00651	Vancomycin resistance, D-Ala-D-Lac type	Signature modules	Gene set	Drug resistance	(K18345 K18344 K07260 K18346),(K18351 K18352 K18354 K18353) (K18347 K15739 K08641)	0.142857	FALSE	K07260	13803	No KOfam profile for K18354
178	Wasp_Bin_1	M00725	Cationic antimicrobial peptide (CAMP) resistance, dltABCD operon	Signature modules	Gene set	Drug resistance	K19077 K19078 K03367+K03739+K14188+K03740	0.0833333	FALSE	K03367	6707	None
179	Wasp_Bin_1	M00744	Cationic antimicrobial peptide (CAMP) resistance, protease PgtE	Signature modules	Gene set	Drug resistance	K07637 K07660 K08477	0.666667	FALSE	K07637,K07660	1177711778	None
180	Wasp_Bin_1	M00718	Multidrug resistance, efflux pump MexAB-OprM	Signature modules	Gene set	Drug resistance	K18131 K03585+K18138+K18139	0.5	FALSE	K03585,K03585,K03585,K18138,K18138,K18139,K18139	7.88613e+29	None
181	Wasp_Bin_1	M00641	Multidrug resistance, efflux pump MexEF-OprN	Signature modules	Gene set	Drug resistance	K18297 K18298+K18299-K18300	0.5	FALSE	K18297	18370	None
182	Wasp_Bin_1	M00642	Multidrug resistance, efflux pump MexJK-OprM	Signature modules	Gene set	Drug resistance	K18301 K18302+K18303-K18139	0.5	FALSE	K18139,K18139,K18301,K18301	7.88422e+16	None
183	Wasp_Bin_1	M00643	Multidrug resistance, efflux pump MexXY-OprM	Signature modules	Gene set	Drug resistance	K18129 K18094+K18095+K18139	0.166667	FALSE	K18139,K18139	788422043	None
184	Wasp_Bin_1	M00696	Multidrug resistance, efflux pump AcrEF-TolC	Signature modules	Gene set	Drug resistance	K18140 K18141+K18142+K12340	0.166667	FALSE	K12340,K12340	1087522043	None
185	Wasp_Bin_1	M00697	Multidrug resistance, efflux pump MdtEF-TolC	Signature modules	Gene set	Drug resistance	K07690 K18898+K18899+K12340	0.166667	FALSE	K12340,K12340	1087522043	None
186	Wasp_Bin_1	M00698	Multidrug resistance, efflux pump BpeEF-OprC	Signature modules	Gene set	Drug resistance	K18900 K18901+K18902+K18903	0.5	FALSE	K18900	18807	None
187	Wasp_Bin_1	M00714	Multidrug resistance, efflux pump QacA	Signature modules	Gene set	Drug resistance	K18938 K08167	0.5	FALSE	K08167	16845	None
188	Wasp_Bin_1	M00746	Multidrug resistance, repression of porin OmpF	Signature modules	Gene set	Drug resistance	K13632 K18513 K09476	0.333333	FALSE	K09476	8410	No KOfam profile for K18513
189	Wasp_Bin_1	M00660	Xanthomonas spp. pathogenicity signature, T3SS and effectors	Signature modules	Gene set	Plant pathogenicity	K03222+K03226+K03227+K03228+K03229+K03230+K03224+K03225+K03223+K18374+K18376 K18373 K18375 K18377 K18378 K18379 K18380 K18381	0.102273	FALSE	K03222,K03223,K03224,K03225,K03226,K03227,K03228,K03229,K03230	1.23412e+41	None
190	Wasp_Bin_1	M00611	Oxygenic photosynthesis in plants and cyanobacteria	Signature modules	Module set	Metabolic capacity	(M00161,M00163) M00165	0.409091	FALSE	K00134,K00134,K00134,K00615,K00855,K00927,K01624,K01807,K02446,K03841	1.85989e+41	None
191	Wasp_Bin_1	M00612	Anoxygenic photosynthesis in purple bacteria	Signature modules	Module set	Metabolic capacity	M00597 M00165	0.409091	FALSE	K00134,K00134,K00134,K00615,K00855,K00927,K01624,K01807,K02446,K03841	1.85989e+41	None
192	Wasp_Bin_1	M00613	Anoxygenic photosynthesis in green nonsulfur bacteria	Signature modules	Module set	Metabolic capacity	M00597 M00376	0.0673077	FALSE	K00239,K00239,K00240,K00240,K00241,K00242,K00244,K00244,K00245,K00246,K00247,K00247,K01676,K01962,K01963,K02160,K02160	2.35214e+74	None
193	Wasp_Bin_1	M00614	Anoxygenic photosynthesis in green sulfur bacteria	Signature modules	Module set	Metabolic capacity	M00598 M00173	0.363636	FALSE	K00031,K00239,K00239,K00240,K00240,K00241,K00242,K00244,K00244,K00245,K00246,K00247,K00247,K01007,K01595,K01676,K01681,K01682,K01902,K01903,K03737	1.94822e+91	None
194	Wasp_Bin_1	M00617	Methanogen	Signature modules	Module set	Metabolic capacity	M00567,M00357,M00356,M00563	0.2	FALSE	K00925,K01895,K13788	577954225780	None
195	Wasp_Bin_1	M00618	Acetogen	Signature modules	Module set	Metabolic capacity	M00377 M00579	0.642857	FALSE	K00297,K00925,K01491,K13788	8.89658e+16	None
196	Wasp_Bin_1	M00616	Sulfate-sulfur assimilation	Signature modules	Module set	Metabolic capacity	(K02048,K23163)+K02046+K02047+K02045 M00176	0.875	TRUE	K00380,K00381,K00390,K00860,K00956,K00957,K02045,K02046,K02047	1.76692e+41	None

## Sheet: Table.S10
Table S10. Table of genes which are unique to Candidatus Gilliamella eristal. Non-Gilliamella genomes were excluded from this analysis.
unique_id	gene_cluster_id	genome_name	gene_callers_id	KOfam_ACC	KOfam	KEGG_Module_ACC	KEGG_Module	COG20_PATHWAY_ACC	COG20_PATHWAY	COG20_FUNCTION_ACC	COG20_FUNCTION	aa_sequence
55	GC_00007916	G_Eristali	20349	K01607	4-carboxymuconolactone decarboxylase [EC:4.1.1.44]					COG1917	Cupin domain protein related to quercetin dioxygenase (QdoI) (PDB:2H0V)	MDKSKYDGNGVFDKGAANEKYADFFNGGTSFRNGLSTEQVIIDNVTFPPSCRTKWHKHHTGEILLITGGIGWHQIEGEDAVKIQQGDVINVKAGTTHWHGAKKDCWLTHIAITVPSDDMEMEVLHDVSDDIYNNLD
29	GC_00006160	G_Eristali	22187	K21064	5-amino-6-(5-phospho-D-ribitylamino)uracil phosphatase [EC:3.1.3.104]	M00125	Riboflavin biosynthesis, plants and bacteria, GTP => riboflavin/FMN/FAD			COG0561	Hydroxymethylpyrimidine pyrophosphatase and other HAD family phosphatases (Cof) (PDB:1YMQ)	MSIKLIAIDLDGTLLNEHHQITTHVKNAINNAVKKGIYIVLASGRPFSGIAPYLEELDLKRRNQFSISNNGSVIHDNYHGEHLIEFPLSFIDYLKLEKLSRDIGVSMHTLADNKIFTANEHISHYTVHDAYVTNTPLIFRPADKMSSSLRFNKVMLCGEPEQLNVAETKIPGEFFKEYTLVRSTPFFLECLHPDANKGAAVDAIAKKLGITHDDIMCIGDQNNDLPMYSYAKYKIAMGNAIDAVKDVSTFITKTNNEDGVAHAINEFI
112	GC_00011837	G_Eristali	6672	K13735	adhesin/invasin					COG1388|COG2373	LysM repeat (LysM) (PDB:1E0G)|Uncharacterized conserved protein YfaS, alpha-2-macroglobulin family (YfaS) (PDB:2A73)	PLKDQLDPDMVQAARSLKGSRYDLVDRNNYIVLEYKEKKMSVDLGLPTLQLVEGQSYDFSMGLHNAKGVSKLSWIGDTALIDANGGFLCFTTGTCNKSSWQSPEADTNNWHLTAPAYANNDGVRLPIRGSNSISDGKYTVAVTVTDSRGKSATSNQVTFEVLPSSDLRRVELTPNNLINPVGQTIAIVGRLVDNKGQGIKDNSVFAPESKDESQLTDDDLKQINRIWSATVPFALEAKGCPVDSPKGCLFVKGIKKNSDASGDSYELLVSTKNRLGSVQFTLQLEDHDGNKRYDAAKSTIIFDGELADRIEIYNSVDELVGISDSSKQVSAADIRLGQSYYAVARDKSGAPVINMDYTWALVADSKDDKVIKDCKTIKAPTEFTESNKVGYKLTKGPFV…
99	GC_00010501	G_Eristali	17567	K07308	anaerobic dimethyl sulfoxide reductase subunit C					COG3302	DMSO reductase anchor subunit DmsC (DmsC)	MHELPLVFFTVFGQLAAGALVITAISSLLTAQSVAIVLKINSAALVIMALAMFIASFHLGHPFRAFNVIFGIGRSPMSNEIFTFGLLFGLTAGNVILLYLKQNHLAHAPVTLKKMQAVVNRIAHLPTIFAALQIVLSLFFVWTIVLTYKLPTVPTWDTPYTAIFMYTTLFTLGGALCALFGLGRLAITIFFISTSLSILLTMPYFTLIASIAPDLAQQHVVWFIAKSALLITSLILGLFTLCGKPKAVTMSITIKAVIFILALQGELCGRIAFYNLWQIAM
117	GC_00012759	G_Eristali	19445	K03311	branched-chain amino acid:cation transporter, LIVCS family					COG1114	Branched-chain amino acid permease (BrnQ)	MVKQLSFSNYVVIGTMLFGLFFGAGNLIFPLFLGQLSGTAVWPAVFGFLVSGIGLPFLGVLAMGYANGKDVQQLAARVHPIYGVVFTLALYFTIGPFAALPRTGTVSYEIGVSSFLSKDNQSTGLAIYSLVYFGLTLYFSLNPAKIILWVGKILTPIFLLFILIIIVLSIVYPMGALELPMTPYIDHAFAQGILEGYNTMDALASLAFGIIVVNTVKQYGVNEPKQIVLMTAKSGIVGMALMGLIYIGIAYVGASSVGSIGRLENGGLILANVVYHYVGSYVGVFLTVLIFFTCITTAIGIVTACASCFHHYLPKVSYKTFVVLVTIVAGFVANIGLTNIIKFALPVLMMIFPLTLALILLVFVTKERIVYVPTILFTALGCSFDAIKTAINVFDIKAV…
39	GC_00006817	G_Eristali	21868	K03112	DamX protein					COG3266	Cell division protein DamX, binds to the septal ring, contains C-terminal SPOR domain (DamX)	MRIEKDDRYMSEPPKKTPASLLKSPNLHGLSKTKLVVLGLIIAIILVVLGLIIFSSQNRKPTTTILPVATNNSEQVTNDQSLENSSSVGDKASATNNGNNENSANSAIDTAAPTTNAPAQNSGTTISPMPISRTPTETQYQKPQMQERLEIPDEVTEQLNNPRAQNVTPEVKPKVVHPPVTTKPKTTHSTTSTSNKIADNHFSIQLNASTSAESLKTFVKKNQITNYQIYETKRNNKPWFVLIKGSYATSKEARDAIKALPSELQKNSPWIKSGATINKEKAAK
98	GC_00010372	G_Eristali	18282	K05346	deoxyribonucleoside regulator					COG2390	DNA-binding transcriptional regulator LsrR, DeoR family (DeoR) (PDB:2GNP) (PUBMED:23974133;24893262)	MKNDELKLLIKIAQLYYEQQLTQAEISAKLGIYRTTISRLLKKAQQHNIVTFAINYSLCQTSLLEKQLKAQFPRLNDVFIVDCDDEEDTNLKLQKMGHAGAQYLKKIINDNDVIGFSWGSSLAAVAEALDTTLYKDALCIPMVGGPAGKLLSKYHVNTIVYHIASKLHSRSLLMDFPAILEEKSLRDAIVKSQHYHQIANYWSKLTIAIFGVGSCHSFKSSIWQGFYGDDDHIETLENHPIAGDICSRFFDHEGNAVLTTISDKIINIQLDQIKQTKCRIGIAQSSEKVDAIIAAMKADYINVLITTKDTARHILNKQVPPD
15	GC_00005546	G_Eristali	21437	K03778	D-lactate dehydrogenase [EC:1.1.1.28]			COG1052	Pyridoxal phosphate biosynthesis	COG1052	Lactate dehydrogenase or related 2-hydroxyacid dehydrogenase (LdhA) (PDB:1DXY)	MKEIKMICFGARQNEREYFSSLNKYGYQLTLVEELLTEDNVDLIKGHNAVMLRGNCNAKAKNLSRMKEMGVEFVLTRTIGFDHIDVPEAKRLGFKLASVPGYSPNAISELALSLAMMLVRNTAAMTAMTSQGDFTVHPSYFSREVRFLKVGVLGVGRIGLTTAKLFKGLGAEVLGYDVYQSEQAKAVVNFMSLDEVVANADILCIHMPYIKEQNHHLVNKEFVSKMKANSILVNCGRGELVELGAIAEAIESNKIAGFAADVLDNESTIFNRNFKGQSTNNPVVDKLVSFYPRVLITPHVGSNTDEACRNMIEYTYDNLNLFLTTGECPNAL
85	GC_00009797	G_Eristali	513	K22300	HTH-type transcriptional regulator, cell division transcriptional repressor					COG2944	DNA-binding transcriptional regulator YiaG, XRE-type HTH domain (YiaG) (PDB:5JAA)	MIFRSQSQGGYVSYSSPRDRIKEERKRLKLTQSAIAKLFGIQRETWSRYESGTISPGMDVLSAFSRIGADIQYILTGQKQTELILSEDEKELIELYRSAPLAIKAAALGALTAGALHQNSFKQIIRGVNPEKVMTESNFDNIAFAHSASIEK
32	GC_00006282	G_Eristali	19245	K14657	LysR family transcriptional regulator, nod-box dependent transcriptional activator	M00664	Nodulation			COG0583	DNA-binding transcriptional regulator, LysR family (LysR) (PDB:2FYI)	MRLQGLDLNLFIALDALIESKSVTLAAKKLYLSQSAMSCALNRLRDVLCDDILVISGKKMVITPYAQSIYPKVKDILNSATHIIQGGKDFDPNKSHRVIKISASDYVISCFLAPIINSATSLAPNLSFEMRIFYGESEINDLLKGEIDFLFMPKQYPDIQGCFRSPVFVEDYVPIVSAKSKQFKNHITRDHFQQCEHVIMQPNGIQKSVDEQFFINQQIERKSTIKIAMYGAMHEFIIGTDRIATVPVSFANKIANNCDIKILETDFPMPKMEQTILWHQSRSQDEAILWFKNKLLLDKQK
126	GC_00013576	G_Eristali	871	K21755	LysR family transcriptional regulator, salicylic acid-responsive activator of bsdBCD					COG0583	DNA-binding transcriptional regulator, LysR family (LysR) (PDB:2FYI)	MIKLKSLYFFKTVVEQGSISAASERLYIAQPALSKSLQNLETYFGVELLLRSNKGIKTTQAGQYLFQKACYLLNEANKIDHDMQLYGKGQRGLVRIGSVSMGWPYINHVINYSNKQNKHFAFSLLQGDTFFLEQSLKMHQIDLAFVHLPLTLLSEGVVITPLQHAKFRALCHKESPLAKKQRVTLTELASEPLALLRKQSGYGVYDKVMQCFAKAGITPSIQFDASDVTMLVNLVQAKLAVALMPILDEMTWPDIVTLEILELDSVADDLVLVYLAQHVTAPLRQMIELITSDVSIPESQA
130	GC_00013700	G_Eristali	21438	K24180	malate permease and related proteins					COG0679	Predicted permease, AEC (auxin efflux carrier) family (YfdV)	MPEQSIAEIFIKVLGNNNIIGAISSSLLIILLGFYLTKKKIFSDVIAKNLSLTVLTVALPALSFNSFMQDISREKLELGLTVLIWGFVIQGALIFLLKLYYCRYQKEEKDALTVLTTLGSTTFFGIPIIAAIYGAEGVLYASIFNISYRIYLYSWGFISFSGLKMTSKNIKDMLLNPIIIATFLGLFIWMFQAYLPQVEVGGQSYAFLRLDKTAFWLYKPMTYLSALASPLAWLAIGATLGQISLGEAFTNKTAWFYTVTKVIMVPVFSTALLCVVNVFYPISFLSVAVSAVMMSTPPATVAVAYAIKFDRQAITASNCSLVATVAAVFVMPFIILMLELLNSTQFFN
106	GC_00011200	G_Eristali	19246	K03449	MFS transporter, CP family, cyanate transporter					COG2271	Sugar phosphate permease (UhpC) (PDB:1PW4)	MNAKASKIPYWISLTIVLCSGWMVMWVYRQSLPTVFPEMGVSLGLNPSTAKTQLGLIVTCFFAAYTLMQFPSGVLVDRFGQKKILIPGFILFLIAPFIIVSTDNINTIYLASIFAGAGCGSYYSVAYSLVKDNIGPDKRSLATAIINSGTGLGMAITLIGASYLVKTAGYPWQTTMYIAGTLIFIILVAFLVVIKNKQNLPNQAPLTKQHIAPQVDETKSSFISLFSRKMISMYAIYFATCYGYYMIVTWLPTFLQTERGFQGTAIGFSAALVAISSIPAALIFSRLADKYATQKAALIIGLEIAATLMLICIVLFENETLLVVSLILYGFLGKLAVEPILISYLGEIAPKQGYGKTLGLFNTFGIGSAIVAPPLTGFIIDTTGSQLLAFYVAVGILIF…
47	GC_00007432	G_Eristali	17344	K08173	MFS transporter, MHS family, metabolite:H+ symporter					COG2271	Sugar phosphate permease (UhpC) (PDB:1PW4)	MDDTCNDVFVFYVNYQIIYNYDRSIRMSIETSTHNQSSAAEERLKTPEGKKEFIRACLACWLGTTMEYVDFALYGLAAGLVFGDVFFPEVTPAVALLSSFATYSVGFIARPIGAIFFGRLGDKRGRKIVLVITIALMGISTTLIGCIPSYHTIGILAPICLVILRFVQGFGAGAELSGATVMLGEYAPAKRRGLIASIIGIGSNSGTLVASGVWLLVLTLDQQTVIDWAWRVPFIASALIAVSATLIRRHVKETPVFEKEQTNNATQTTKQPMAIRNSQQAAETRSFFQRNKAFFVMLGLRIGENGPSYLAQGFVIGYVVKILGVSKAVPTTSVFIASLLGFVVIPFSGWLSDKYGRRIIYRIFCFLLMLYAIPAYMFLETRDPMIVGAIIVTGICLAS…
73	GC_00009207	G_Eristali	875	K00374	nitrate reductase gamma subunit [EC:1.7.5.1 1.7.99.-]	M00530|M00529	Dissimilatory nitrate reduction, nitrate => ammonia|Denitrification, nitrate => nitrogen			COG2181	Nitrate reductase gamma subunit (NarI) (PDB:1Y5L)	MNYIDQFVFGIYPYIAMTIFIVGCLVRFEREQYSWKSESSQLLYCGYLRVGNILFHIGVLGLFFGHLVGLLTPVVVWDTLGVSHHAKQMTAIIAGGIMGSLALVGLLIIIHRRFTSARLLANSTWRDKLVLIWLLITLSLGLTTIHVSASHSDGHQMVQLMTWAQHIVTFRGDAASYIADASIIFKMHIFMGMSLFVIFPFTRLVHIFSGFAVVTYLLRAWQLVRPRS
66	GC_00008827	G_Eristali	876	K00373	nitrate reductase molybdenum cofactor assembly chaperone NarJ/NarW					COG2180	Nitrate reductase assembly protein NarJ, required for insertion of molybdenum cofactor (NarJ)	MNIYKIVSVLLCYPEQELIDSLPIIDNVLGDLNADNTDIKPLVDWLKTTDLITLQEYYVQTFDRTPTHSLHLFEHIHGEDRLRGQALADLLNEYQQAGLSVTADELPDYLPLFLEYLSVCDAQKSRELLGEAIDVIAHINGKLHESNSVYSGIFAHLVALSPVAPKPLITPPIRDMDEALEKFGPNSEGVEPLLPLTTANPCINCDSYARKQNELH
87	GC_00009877	G_Eristali	18311	K01731	pectate disaccharide-lyase [EC:4.2.2.9]							MRIRFSLCASLSLMLFYNTALADSSQRLAAVKNFADTVLNKAGDNYHGNSPTPLLASGVDPRTGEQLQWVFPDGHTAVLSNFSAQQNLMRVLVGLTQLTGDNTYQARAEAITRYYFTHYQDKSGLLIWGGHRFVDLKTSKPEGPSEKEFVHELKNAYPYYELLFSVDKAATVRFIHGFWNAHVYNWQVMETSRHGEYGKKMGKLWANKFTQQPPFFATKGLSFLDAGNDLIYSGGMLSVYNNEADARVWALRLAEQYVLPRDKQTGLGVYQFTQALKRDSTTDDKDTHSKYGDRALRQFGPELGDAALEGNMLLKSRTTTIYSKNALMQLDLANRLGDDGLMLKKWTLDGLKAFAHYAYDESNNTFRPMLANGHDLSNYVLVRDGYYGKKGTVLKPYKA…
120	GC_00013104	G_Eristali	21289	K13727	phenolic acid decarboxylase [EC:4.1.1.-]					COG3479	Phenolic acid decarboxylase (PadC) (PDB:2GC9)	MKKEIENISEDLSGFLGTHFVYTYDNGWRYEFYVKNNNTCDYRIHKGLVGGRWVTDQKVNIAHFAADIYKVDWHEPTGTCVSLLFDVKRKLIHGTIFFPQWIAGEGQHPEKTICYQNDFIEDMYRFRDEGPTYPYIIIPEFAKITYMKNEGIDNNSVICVPPGQLPDDFFDGK
22	GC_00005744	G_Eristali	19244	K22906	phloretin hydrolase [EC:3.7.1.4]							MCTIAMMLFNSDQRYTKMTENFTSQLNDLSSNSSDLDHYLTDSITQPQSEHLAKMAVACDPKKALYPEDRNRLLDTGYLDVETGWCILDNGAGFVANMNIYPDITAEMIDWWFAWHPLEGKRYKMWYPPQHSDIHVSEEDKKQLLDESIPIAQRNWGVTHHATEDCNCGMQNVDIHFMSPDEFGFDMTRWHQPNVVTFHGGQGWSTPIITTPDTHPAPALMCHIFRETPNGLEHRTRFWLGYVLEDKKVRSVLPSGIKMPENVVKGLAVHNVCEFSRFKTFLPQIFNEWKKIQTNT
52	GC_00007575	G_Eristali	17828	K02680	prepilin peptidase dependent protein B					COG4795	Type II secretory pathway, PulJ/GspJ component (PulJ)	MLKQGGFSLLELLISLALSPIILLSAVAVYQPLQKGLIDYYQQFRLEQVIEHGLFDLSKEIKRAGFTVDIPNTVKSPAIVINPLGDCIVLYYDSQLQGNGSPQSAQSKALNTFAYRHNHHNIEYKSGTNACQSSQWEKLFDPNEIIISHFKLRKRHQTIEIELKAEWKNAPTIDYQVTKVIRYENEVD
8	GC_00005316	G_Eristali	17343	K01239	purine nucleosidase [EC:3.2.2.1]			COG1957	Pyrimidine salvage	COG1957	Inosine-uridine nucleoside N-ribohydrolase (URH1) (PDB:1EZR)	MIYEGNDMVKRIIIDCDPGNGIPGANVDDGLAIALAIANPQISLELVTTVSGNTPRDTGYSVAKHIMNLLNLDIPVAKGAAQALLEPPLPWREHLDNNVKKQGLLHLWSDKGITHSSNSPVTINAAQAIGDLVCQNPKQISVVAIGPLTNIAHTIQLYPEFVDCVAEIIIMGGVFNVPGSLKDTNFAIDPEAAKVVLSSGAKITLAPYDVTTTTLLTHHDLDRIALNADPLSQYLVTTTRPWMDYSMQTRHIPGCWIHDALCVAYLIDPSFITSNPYIVDVALQGDYTRGSSRRWKPDTLRLTIGMPTLPTSTINVLETVDNQKLLSIIFDSLENFANKH
17	GC_00005591	G_Eristali	11011	K03824	putative acetyltransferase [EC:2.3.1.-]					COG3153	Predicted N-acetyltransferase YhbS (yhbS) (PDB:4ZBG)	NRLHMLIRPEKESDIPTIANLLKQAFFQQPFSNNDEYLLVDRLRKQNGLTVSYVAVIDNEIIGYIAFSPVTIDGKQCNLLGLAPVAVMPNYQNNGVGTALINYSLTEIKNMGFDGCVLVGFPDYYHKMGFIPAYPLIYSGAEQKYFMKTLFNDDITLSGEVEFHPAIYG
83	GC_00009635	G_Eristali	17869	K14060	putative DNA-invertase from lambdoid prophage Rac					COG1961	Site-specific DNA recombinase SpoIVCA/DNA invertase PinE (SpoIVCA) (PDB:1GDT)	MTTHAYCRVSTLDQYTENQKILINNSPYKIDHWYIEFGVSGKIPFNQREQGKYLLNNIKSGDYVIFTKIDRIGRKMLDNLIVVQEILSKNVTVIILNMGQIDNTPTGKLILNIFSAFAEFEREQMLERQKDGFARAKQQGKKFGTHLPQVKDALLITNNSIKQLNYSHFKKIMIFVDILRETNNSWHNIADKLNQLGHYKPNGSPWTWSSLRRQYIRNNM
72	GC_00009174	G_Eristali	17868	K06400	site-specific DNA recombinase					COG1961	Site-specific DNA recombinase SpoIVCA/DNA invertase PinE (SpoIVCA) (PDB:1GDT)	MKQVYSYIRWSSSQQSKGSSYKRQLDYAREFAKRFGYVLNETSFMIDEGLSAFHQVHKNKGALGIFLAAIEEGKIPKGSILVVESLDRLSRAQIDQALTQFFAIIRGGIDIHTAMDGRTYTTESLSNIADMVVSLVIMSRAHEESATKSKRAKKFIQSRIDKNEIIPSRYPYWIRHNKETDKLELIPEHVEIVKKILELYLNGYGISKVTRWLNDNNIKPFSGKAWYTMYIMTLINNVALIGRKVIHLDDQEHVIDNYYPRVIEDSAFYILQEHYKNRSKTSAVRQLPTLFTGLRIAYCGYCNSILSAQQSKGKRGTFIDSKRRLRCTHSQNGINCPIGSRTIKISPIEMLILDYCRDQLDLNHLNTDKKNYDTEIAEIKFKLNEKEEQLDKLLNLFLN…
116	GC_00012684	G_Eristali	18283	K02812	sorbose PTS system EIIA component [EC:2.7.1.206]					COG2893	Phosphotransferase system, mannose/fructose-specific component IIA (ManX) (PDB:1PDO)	MTSIVMCGHGQLAIAMKESIIMIYGEIDNVIALEFNKQENREMLIEKMADAIDPNVDTLIIVDLFGGSPYNAAAELAFKQQNIQLISGMSLPMCLEVIDKRSELPLDELTHYLVQQAPHFVKQFNKNVIQTEQENELL
34	GC_00006324	G_Eristali	4221	K00384	thioredoxin reductase (NADPH) [EC:1.8.1.9]					COG0492	Thioredoxin reductase (TrxB) (PDB:3FBS)	MEAYDVIIIGGGAAGLTSAIYCGRAKLTTLVLEKSLIGGLATNTHDIANYPGFPDGVSGSVLMNQFYKQAKQFGVKFKFTEVKSVDFSKTIKHIQTGRIDYYAHAVIIAGGGKPRLTGAKGEPNFVYDKGISFCATCDAAANKDKTIMVVGSGDSAIEESLFLTKFAKKVMVCVRHSEGTIKCHQTAKAQALTHPRLTFIWDSVIDEFIGDERLKQIRVKNRKTQDESVIDVDSCFLFIGYLPNTELYQNLLSMNSEGYLITSDKMETNIEGVFAAGDIRDKCVKQIATAVGDGAIAGMSAENYIAQLNCTVKSSLTHFERENVPR
94	GC_00010230	G_Eristali	5314	K01620	threonine aldolase [EC:4.1.2.48]					COG2008	Threonine aldolase (GLY1) (PDB:4LNJ)	MLHFDCDYMEGAHPAILKKLSDTNMEQTAGYGRDAYCDTAKQKIRQICQCPQADIHFLVGGTQTNATVIKTLLRSYEGVISTDTGHISVHEAGAIEATGHKVLTLPHDNGKLRADLVESYLIKYYNDDARSHMVKPGLVYISHPTEYGTLYTKQELIALKTVCEKYNMPLFLDGARLGYGLMAQNTDVTLPFIASVCDVFYIGGTKIGALFGEAVVVTKPNLVDHFFTIIKQQGALLAKGRILGIQFDTLFSDNLYFDISKHAIAMAEKLKAAFMAKGYSFYIDSPTNQQFIILDNTKMNALAKHVSFSFWEAIDEEHTVVRFATSWSTKPADVEQLIELL
58	GC_00008179	G_Eristali	19210	K19168	toxin CptA							MWRTVIKVSYWQLFGCSCFYLVLICTVIIQFHHSQFDVIAALCCLLLVIDAFRCSCLFLKIKGEFAMFHYLDQIYWNNQRWHVICKPLLFRYAVILHLKSCRNGKRQTLFLVSESFNRDDWRTLHYWLRHQLHLTE
64	GC_00008704	G_Eristali	18062	K13930	triphosphoribosyl-dephospho-CoA synthase [EC:2.4.2.52]					COG1767	Triphosphoribosyl-dephospho-CoA synthetase (CitG) (PDB:3H9P)	MKAQSNPYVKHAVELALFLAKQATKALIDEARLSPKPGLVDSRGNGAHQDLNLELMIRSATSLTGTFYDMAILGFRQPISPSLRSQIGEIGRQGECQMLEATNGVNTHRGAIWALGLLVTALASLDQRVAVTTVTQLAGRLAMLSDNHFTPKESNGLRVCQRFNVPGAREEAQQGFPHIINQALPMLLLSRQRGDSEMCAQVNALLAIMRSLSDTCILSRGGMPALIMVQQGAQAVLDAGGVQTKQGQLAFDKLEQQMLACHVSPGGAADLLAATLFLDRTTIVDNESIFKK
108	GC_00011402	G_Eristali	4219	K04085	tRNA 2-thiouridine synthesizing protein A [EC:2.8.1.-]					COG0425	Sulfur carrier protein TusA (tRNA thiolation, molybdenum cofactor biosynthesis) (TusA) (PDB:1DCJ) (PUBMED:23894086)	MAEYVLDCLGEACPVPLMRTERKLSELSNGDILVVAIDHSCAIKNVPEWARAQGHHVEIDEVDDGEWEVIIEKTS
88	GC_00009882	G_Eristali	880	K07684	two-component system, NarL family, nitrate/nitrite response regulator NarL					COG2197	DNA-binding response regulator, NarL/FixJ family, contains REC and HTH domains (CitB) (PDB:1A04)	MTLSKSKITILLIDDHTLFRSGLRFLLESQEDFDIVGEASDGLEGIKLAESIHPDVVLLDLDMPVMGGREALPQLLSMQPDLAVLILTVSENTDDLTQCMRIGARGYLLKNINTDFLLNSIRKAVDGDNVLSPEMTTKLVEQLRSPIDPPPHNDLYETLTPREKETLVWLTKGVSNKEIARTLDLTESTVKVHVQNLLRKLNLHSRVQAAVYAIEHGLDKE
25	GC_00006026	G_Eristali	881	K07673	two-component system, NarL family, nitrate/nitrite sensor histidine kinase NarX [EC:2.7.13.3]					COG3850	Signal transduction histidine kinase NarQ, nitrate/nitrite-specific (NarQ)	MIDGKLTHNLAKTTSRKHSLSTKLLVSVIVWVVGGLIVTGYALAFLWQLESGGIMINQAGSLRMRVYHMIIILDKPYHERELNDQEKGFSQTLTTLKTFYNSSFLLSRSTDVERQIDHVNQNWFNHILPLIEQHNTNQTKINHDELNTIDRFVDDIDQLVKMMEVKNTQHISWLRFIQTLLIVMVVFSAFSAIYLLYRLVIAPLSILQQGIMQLSQGNLSTRILLNKQDEFGIVSLGFNEMAENLADLYTNLEHKVSEKTAELEQNNHELSSMYEMSAFLRKPNTQDIMTQGFLKHIITISQASAGSIRLLDKINQRLNYVASQGLPDELLSAPECSSLNDCFCGAIARQEKNNKLAINLLSTPSDENYCIKKLFKHLVIFKIKHNDNELGVMMLYYKD…
68	GC_00008936	G_Eristali	21590	K06987	uncharacterized protein					COG3608	Predicted deacylase (PDB:3CDX)	MVIKKSIVKTVFACSLLAAGVGANAQTQYNGDKVGGIPVITKLDVNDLEAGKRHDFYFQSSQQSLGQSWYVPVIVIKGASDGKKILLNTGVHGNELNGLQVIHDVIKEIDPQKLSGTLVAIPASNPAGTLSATRTIPVRDDNDMKTNLNRVFPGEENGNIAQRHAWLLWNNLYAGNADYVYDLHSNIILGQFPVFVYADYSNAEVRRMAEMIPADMIDTDQQGTKGTLETEFVRAGIPAITLEIGEARQFGQDYVKRSVIGIHNMMIDLKMLEGTITHTAETQKSFVGNTIYDYQARASGVIVPFVKLGDKVKAGQVIVVQKDIFGKVVHEYKSEADGVIAALTTDALRNYGNYLFFVLTQRDDAECEKGCWLTR
65	GC_00008783	G_Eristali	4220	K07112	uncharacterized protein					COG2391	Uncharacterized membrane protein YedE/YeeE, contains two sulfur transport domains (YedE)	MQAFFIRLGNYPLYQKLMKAPLTYVTGAVLLAVFQIAHVSLFNSGWGVTSTFATWGAWVYEAVVGSVREWGYFSDAKELKALNQSLLTDGGTLRDIGIVFGALLATLFASEFKIKRIKSIRQVIAAVLGGLLMGYGARLAHGCNIGALFTGISAFSVSGWVFALFLFVGAYLGCKILARFFI
89	GC_00010027	G_Eristali	4218	K07112	uncharacterized protein					COG2391	Uncharacterized membrane protein YedE/YeeE, contains two sulfur transport domains (YedE)	MTGSAANINMSGIGPVGIPLALGGILFGIGMVISGGCASGTLMRIGEGFSMQLIVLVFFVLGSLWGAHDRSVFWDALNENMPKLFLPDLVGWFGAVAVQFLIILLLYIAAVKWQENKMGNCER
128	GC_00013665	G_Eristali	7546	K06940	uncharacterized protein					COG0727	Uncharacterized protein YkgJ, contains CxxCxxCC motif (YkgJ)	MQTQFLDRGDSICRHFDEKTKLCRNYEHRPLICRVEDYYRAYFTHLYTWDEFIKMNQLICQQLQESI
129	GC_00013694	G_Eristali	20015	K01719	uroporphyrinogen-III synthase [EC:4.2.1.75]	M00846|M00868|M00121|M00926	Siroheme biosynthesis, glutamyl-tRNA => siroheme|Heme biosynthesis, animals and fungi, glycine => heme|Heme biosynthesis, plants and bacteria, glutamate => heme|Heme biosynthesis, bacteria, glutamyl-tRNA => coproporphyrin III => heme	COG1587	Heme biosynthesis	COG1587	Uroporphyrinogen-III synthase (HemD) (PDB:1JR2)	MIIVTRPSPEGNALTQLLIQAKLDAIHCPLFEIEAGQDLPRLQHELNQLSDKDYVIIVSPQVSHILQASSHDISFPKLVNYFAVGEKSAALFRQLSNCHVTYPPQENSEGLIQLLNTYSSKKSTALILRGNNGRTLLGDTLGKEHVNVKYLECYRRKAMFYPPQIFAKTDTRPQIIIVSSVEHLLRLDELILDHDKLMTTLIVTSPRILEQVHKQDWHRIILTDSANNQNLFKTIVTLCHNAKVNNKRN
23	GC_00005867	G_Eristali	869	K01612	vanillate/4-hydroxybenzoate decarboxylase subunit C [EC:4.1.1.- 4.1.1.61]			COG0043	Ubiquinone biosynthesis	COG0043	3-polyprenyl-4-hydroxybenzoate decarboxylase (UbiD) (PDB:2IDB) (PUBMED:28057757)	MPFHDLRSFLCELEKQNQLINITEQVMPEPDISAAACAVNKLGDKSPALLFNNIYGYTKAKIAMNVHGSWPNLAIAMGIDKNTPLKEQFFEFVKRYQNYPGEVEYRQKAPWQEVVIDKDINLFDILPLFRLNHGDGGFYIDKASIVSRDITASDPEKTQNVGIYRIEVKGKDRLSIQPVPAHDIAIHLHHAEEQDLDLPIAITIGNDPMISTVGAMPILYEQSEYAMAAALNGEPYPVVTTELTGLDVPFGSEFVLEGHIVSRYREAEGPFGEFTGHYSGGRRMPIIKITKVSHRKNPIYEHLYLGMPWTEIDYLMGINTCAPIYVQLKQSFPEVEAVNALYTHGLIVIVSTKTRFGGFAKAVGNRVFTLPHGLGYAKVVIVVDETVDPFNLPQVMWAI…
21	GC_00005728	G_Eristali	870	K21759	vanillate/4-hydroxybenzoate decarboxylase subunit D [EC:4.1.1.- 4.1.1.61]							MTISQIPEKCPRCESAKPDVLSHSPVKGAWVVYHCSVCFFTWRNTEPDFITDPAKYNPHFKFKPESIDTLGIMPAIPELKRQR
81	GC_00009595	G_Eristali	17569	K02471	vitamin B12/bleomycin/antimicrobial peptide transport system ATP-binding/permease protein					COG4178	ABC-type uncharacterized transport system, permease and ATPase components (YddA) (PDB:6JBJ)	MVTFFSQLFRLSRPYLGRLSQWYIWALFVFIVGLGSTVVYLNVRINAWSQQFYDALGAFNTSLIYDLIKEYSVYIAIYIVVVVYQEWLTKFLIIRWRSAMTRAFIQSWFAERAFYSMALKGTMDNPDQRIAQDIDLFVEKVVRLSISLVSTLTRLFSFTIILWTLSGVQRFTLWGQEFVIHGYLVWIVLLYTLFGSVLTHVIGKKLHKINYQKQKAEADFRASLIRKQDNAEQIAFYGGEAQETQQLKNGFWQIILNWRQLMNAERNLSFFTVGYARISLIIPIFAALPAYLTKVVTFGGLMQIRSAFGQVHGALSWFINMYYGLVELSASMQRLSQFQHEVNALQQNSQTVHYGHQLRLDKLTLLTPHNEVLLSEISLSLTKGKWHQLSGPGGIGKST…
71	GC_00009160	G_Eristali	17570	K07263	zinc protease [EC:3.4.24.-]					COG0612	Predicted Zn-dependent peptidase, M16 family (PqqL) (PDB:6OFS)	MFFYKSKMKLGVTGLFLFMIGLLTPISSQATSPLPDIFYGKLDNGFQFVLVPLENGDKGRVDVRIQVDVGSVDELDDEIGIAHIIEHMLFHASQKYPQGIAQKMGDNGWVRGQHYNAVTNYERTQYMFSPPNGNAGLDDTLDIIAQMMGSAQFNAEDWKKEQKIVYEEWRGGLGVANRMNQQRVKSIRQGSRYPVRPTIGTEQGILQANVLKQADFYQKWYVPSNMRLLIIGDIDVMQVSEQIRQHFSSLKKRDLPERDYYEPKLDQQLKTTLLQDSQSGSSQVSVVYRLDDSRAKQPDFDGVKQRLINQITLSVVTKQLRRQQNDLPDGVSSLVIRKSDIGKNTVAIGFFANVLPEMHSVGLTALLSDIERLKQYPLSNDDLEETKADLLETADKMAM…
20	GC_00005655	G_Eristali	4208							COG3338	Carbonic anhydrase (Cah) (PDB:1KOP) (PUBMED:12730195)	LAKAWNVVSDKQNQTVAVKDTLDISKFLPDEHGYYHFEGSLTTPPCTEGVNWLILKKPVEVSKEQIAKFAALLKDHHNNRPIQPINDRKVDEE
67	GC_00008856	G_Eristali	18054							COG1609	DNA-binding transcriptional regulator, LacI/PurR family (PurR) (PDB:1BDH)	MTKSKITLTDIAKQADVSIATVSRVMRTPHITSWATQKRVHHAMTLLNWHGNNKLKPHCGQIQSKTILVIDNQLIPHSLINIGLEEKLNQYGYKIVYLRFVYCDEKDIYQLINFTLNHAVDGIIIINHAPYLKNLTTYTYALPPIVLVNQFSLKLPCVYFDHLTTAYQITRYYLNKNHKRIAILLNNDISQSATHLLQGYQQALQRGNIQIEPDYIMPNCFSYQHGQLAIKTLMTHQKPPTAIIITDSLCLNYTDMTYRTSHTPCLYHSALLGALHQCNQMGITIPHQLGLFYFSHNTEKHHNQLDTLNTASKPLKKMGEDAADLLLKLFGKTTQRIQIATPIETALIYRDI
42	GC_00007078	G_Eristali	4212							COG0583	DNA-binding transcriptional regulator, LysR family (LysR) (PDB:2FYI)	MNNISSLDLNLLKALDALLDELNVTRAAMKLSLTQPAVSSMLNRLRMNFNDPLFTRAPHGLIPTDKALTLAQPVKHILLSISQLLTPVDFNPCYLQTTFRIAASDHDMQTIGMPFILALKQQAPYVKVAFLSFHQLNLHSMLENSEIDLIIASPSSLSNSMHSKILYEERYVCILRKEHPALKNNRITLDNFCQLEHVLISCSGGKFSGATDKALAKIVRKRNVSLSVTSFLLLPSIIEQSDFISVVPERLTRQLKNLIVIEPPVKIEGYTKIMAWHQRTHNNPVQQWLRNLIYQSIHPCVNG
84	GC_00009753	G_Eristali	21288							COG0583	DNA-binding transcriptional regulator, LysR family (LysR) (PDB:2FYI)	MTRLKTSLEQWLVLQTVIETGSFAKAGEFLHKSQSSISYAIKGLQEALGMPLLEIVGNKAQLTNTGKILLDEANKLIIMQNQLELHANMLKAGRKAQVKLMVDAIFPKQILFKSLEKCHEKYPDITVHLTEILKTEDIKQIKAEKYDLYLIYLPESESHMGNFLLNIDFIAVAHENHPLCQLHGPIRLAELKSYPIVTINDYKDEWQQKEHFISNWNFTTIEAAIDAVYHQLGYAWLPKHKICSFLEQGTFKQLELEKNTTRKTPLYLVYADKNGIYDQTIQDYISILQQCLKAIS
131	GC_00013733	G_Eristali	21592							COG1846	DNA-binding transcriptional regulator, MarR family (MarR) (PDB:1JGS)	MTLSTTEKLYYQLHHCSNLLQRIHHSPTNVLKGKELHRGQGRTLRLLNQNDGISQHSLADLLDIRPSSMAELLTKLESSNLLERRQDETDRRVSNVFITENGRQLVEEIEQYRNKRAADLFAGVSAEDQTALAALLDKLIEALQVNAKAYIDDKPDQVRRSHHKPHREPKRPK
114	GC_00012480	G_Eristali	9524							COG1479	DNAse/DNA nickase specific for phosphorothioated or glycosylated phage DNA, GmrSD/DndB/SspE family, contains DUF262 and HNH nuclease domains (GmrSD) (PDB:6JIV) (PUBMED:17188297;32251370)	MSKNITGTEYPLCKIFSTDFHFEIPPYQRPYAWIKENARELFDDLKDFYHDEKEESYFLGSIVLIKQEDNPHAQVIDGQQRLTTLTILISALTSLIDDKEAREECFYYIQEPGKRLQGIPAKPRLTLRQRDREFFATTIQSLEFDKLAKLDSVTLENESQVNIQQNAGLLRDKLKETFTTTEALINFGIFLMTRCFMVVVASPSQQSAFRVFSILNNRGMNLLPSDLIKADVIGNITEKERNKFNDKWENIEVNTGRTGLNDLLTYIRMIYAKNKAKRSLLKEFPEYVQSKHPDSKNLINDVIAPYAEAYLIARDANYQSSTNAKDINALFYWLNKIDNSDWLPVAILFLAKFGTNSDAVLDFMFRLERLAAKLHLCGANINERIERYGKILTELENAT…
96	GC_00010357	G_Eristali	19425							COG0248	Exopolyphosphatase/pppGpp-phosphohydrolase (GppA) (PDB:1T6C)	MKTKMIRLSLLDNVTQFDQVITLNIGPKNIATRYFKHDIPSPYEVEMAIIEIEDTIEAIAHTWHRYVANCTVNLVASKTQFADLIAISKIDNTLIVSQLEYTFNRLADVIAGSPKRLNELKIDAQFISLVLILRELMHHLSIEAIHFV
33	GC_00006300	G_Eristali	22393							COG1442	Lipopolysaccharide biosynthesis protein, LPS:glycosyltransferase (RfaJ) (PDB:1G9R)	MLDIGHFIDEVRPIYVSKEKDTTKLMHIVLCFDDDYALPAGVNIVSIIENNKLGLFHFHLFVTNLSDAAINKFKQIECGESSITLYQVNQHFQISKKNTSSFPISACIRLIAPLFLHDIPYLLYLDSDTLCVGDLLSLKNTDLSQVIVGAVADVEKMQLARCEQFGLTQGNYFNSGVMYINNSLWQQHHVTEKSLEYLNSTTHYKFPDQDVLNLVINQNKLLLDQKFNRITLLSVGGCEDQDNINESVMIHYISGHKPWYRLFLTPTYQKYLKLSPWKSQPLLLANENAPSTTRRYAKLLANQRNYLSAFRYYLLYLKHKMFNKK
44	GC_00007336	G_Eristali	17571							COG4771	Outer membrane receptor for ferrienterochelin and colicins (FepA) (PDB:2HDF) (PUBMED:16468998)	MTVMHKKYLLNAAVFVVAVCAVSNANADEGAIYFNIPSQPLSSALDAFSHKTQIQFDVDRTLLSGKTASAVEGTYSPQQALTRLLSKTDIYASEITSSKQVALAQSNTDDTIIVNHIQTHITRTMEIGSQQLDATSISKMPQTNNSITGLLKTNPNVQYSESSNTSTNPGEIAPETISFHGEKFYNNNFIVDGLSNNDRLNPGDNLSNSTNSPNGYKANDMPSGHPEAFWIPSQLVDSVSVFDSNVSAKYGQFTGGVVDAKLKEASFVESSGSVSWRTSRDAWVKYHIDDSQKETFEQASQLKNQPKFKKNFYSINLNQPLSDNAGLIFAYSRQESKIPYWQNILQKWDNQERLSETYLLKGTWQADSDNRYNLTLMYSPHSSTFVRKNVINSDFSVEG…
77	GC_00009337	G_Eristali	866							COG1296	Predicted branched-chain amino acid permease (azaleucine resistance) (AzlC)	MHTNDSSDISSNELIKEIYRGFICSIPMLIGFVPFGLLLGAQAAQKGFSPLALGLMTGLNFAGGSEFAVVALWSAIPNVVTLILVSILVNSRYLIMGISFAPMIYRLPPSKALPVLFIMCDESWALGMADATRRKLAGLTPFSGGFYLGLAGSMWFVWLSSTVMGVIIGPALGDITRWGFDMAFPAVFFVLLKGMWRGGRAAIPWIVSLVSSVATYHFFPGALYVPAGIVAGLITIFLLGDKK
49	GC_00007505	G_Eristali	21591							COG4097	Predicted ferric reductase	MRTIKQLTINQIMSLATLYAIVIYVMSLHGIEGTGFWWYRKAVVLFTGILAFVLMSLCMIFTIRSHTLEKLSGGLDKMMYFHKWLAINSFIIAIIHWISSQGIKFLFLSGIFNFPPRTATPHGVSTGLSLAQLTTPAKLLGEYSFYFIIAFVLSALLSKIPYLVFQKIHRFIAFFYVFIALHSLILLPASWWSTPAAYLILVLAFAGTYGAFSAIFKIHHKKNSYRSKVNAIKTDETGIISLELAITDKKDFKSQAGQFIFIDFKPIDGAHPFTIASITSAGHLCCTIKPSGHFTNKMATLIKPEQPVVVEGPYGCFDFEDNQPNQVWIAGGIGIAPFIARLQALSLRPAHLVNDKKIDLWYSTRDENQNHFPAELDKLCKQANVTLHRVITENGQRLE…
36	GC_00006444	G_Eristali	21760							COG1530	Ribonuclease G or E (CafA) (PDB:1SLJ)	VASPELAMCKVFIDYSLISAADESETAIALIPTLLLPVIIPADNQPLAKMAENKTETVTDVQTPLKQAPARAEEKAIITQKPAQEKVTITGHSSSVMTKAPAPHYDASLIQIKTREESHYQFIGKGAAGGLSAQHHAYADAAKPASSSQ
45	GC_00007348	G_Eristali	17359							COG2271	Sugar phosphate permease (UhpC) (PDB:1PW4)	MKRSADLPLPYWKKLILVLTAGWVIIFTYRTLLVPIYPIISEFLGGATNVQLGSITSCYFLGYVCMQIPSGLLVDKIGRKQIVVPSFLVFALGAAIVSLASSLTAVYVGSLIAGIGCGTFYGVAYSFTAEYVPANKKSLATAIVNSGIAAGSSLGLISSSYFAGQHFIAWQHLIMIVIAFIVVMVFVFRKFIMVEEKNGTSTKPLISSSSQVNQQPALNQAKAENNLFKSLCRPQMIAAYILYFSTLYTYYLIDTWLPNFLETEKSVNPAFVGIMSSLAFFSAIPGALLFSYIADIFFKKKIQIIITLEIMASICLFTAVYSVNTGIIIISIIAYGFFGKLVVEPIIIAWLSQFASRKRLATTYGVFNFFGMLSAVIVPSLTGYISDIMHSKTYAFYLA…
69	GC_00009057	G_Eristali	19418							COG5339	Uncharacterized conserved protein YdgA, DUF945 family (YdgA)	MKKSIVAVGVIAVLAVGYVGISWHTGNMIESNIDRKINQFSQKVNQNLSGYNLAISYSDYQKNIFSTKMHVTIKLSPKEMSGEQENEESSTLFDDDITIHHGPFPLEALKNGQFSPQMAWLSYEMAKDDSPELWKLAGDKPLLHGSIGVSYQEHITLKLANEAINESNENTTPISRMSAGELISFHANKDFTDVIINSNINDFTMNNPLRTKTVTIKNLALSAINSNANNDYKYTFGIDSFSIKSDGFFPTQLSFNNINSVGNVDKDFKIDSKLTIDDITYIANLDDTTTVPSFLINNVVIEHKSIIDEQSKMNGEFTTSIGSITYGKQQLGQGDISISYKGLNDNIWPDSNLTPDPALVDKQTKGTNVDTVKLSLNNLAWHNKAGDLKAQFGISLSGE…
11	GC_00005446	G_Eristali	865							COG4541	Uncharacterized membrane protein	MSLVAFITILLMALSTFAIRSAGYLLLRNRHLPAKIQRIMEAAPGCVLLTVIAPHFATTNPADLLALAISIIAACRFQLLPVVVISVLSTAILRAIWM
92	GC_00010128	G_Eristali	17871							COG3304	Uncharacterized membrane protein YccF, DUF307 family (YccF)	MTYSLHFGYNSQKIFKENTKNNQINNKVKNLIVKHINIKRISAMRILGNILWHIPFFGFLSAFFSFLIGSLLVLAVVTAPIGLGLIQFSKFQLAPFSYGMVSKNDLSAQQNQLWKSYSFIVKIIYFPFGLLFVLFGALQVFGLCLSIIGIPVAIVIAKSLGTYLQPVGKVCVPVAVAQEIATRKGSKDIEKYLGTTTNHK
51	GC_00007534	G_Eristali	3451							COG4104	Zn-binding Pro-Ala-Ala-Arg (PAAR) domain, involved in Type VI secretion (PAAR) (PDB:4JIV)	MMNNKTQSHTSFTVATTQKISANGEVAVHSQVIKRPVEVIITLGIFFDGTANNARNTLKRKEYEQQLASNQPVEKIGSIYDTSYCNEDSNVYKLFEMYAFGDKLSMTCDDNIARYQQRIYIEGVGTETGEADNYISLGTGFGNRGINAKIARAIAEIKIQLSDFTKDNPKIKIKQIQFDVFGFSRGAATARYFANIVADQLTGTDRSGENNPFMQEIWPLLAPYRSREWQTNLNGQVRFLGIFDTVAGMCSPTNLFDAGDANTFNIDLHIRKQTAQSGLHLQADNEYRYNFSLNDVPVFFAKVMLPGAHSDIGGGYPDTPVTEDIYLCPLYQKTAVKFVFISEAKQQIRDKLQRELIKLCQHPSLKYMFHGLNESHIRIWEEQGNNKDLSVKNIYGVIR…
1	GC_00003606	G_Eristali	11010									MSNRELMGGIEAKLFQIESMARIAMDNLNYENSGFDEPFINSVDMVNLMAAIINLANDIYDKVLLLDFNKSSHSD-----
2	GC_00003606	G_Eristali	11721									MSNRELMGSIEAKLFQVESMARIAMDNLNYDNLGFDEPFINSVDMVNLMAAIINLANEIYD-------------------
3	GC_00003606	G_Eristali	9523									MSNRELMGSIEAKLFQIESMARIAMDNLNHDNLGYDEPFINSVDMVNLMAAIINLANEIYDKFDQLELIKDGNHGAYINQ
6	GC_00004867	G_Eristali	3449									MPYKTWRIGGRYPSYFPAKVFNVLMVSQTNQYHRLRIAIRANEGDDPSRWHIYNGNPDALPVNTDLPKKLRVCWVSFVDQTFYLTEIDVPVSIREEMVTPKSYLSVTTNKEEINYRNTIELGFAPGGNVTAWLAGAIRQPWLEFANVSSTHLGNNPAECKNPYNDGKIPEISAEAKAWLKQHGMPPYWQEKKTIM
7	GC_00004867	G_Eristali	3450									MPYKTWRIGGRYPSYFPAKVFNVLMVSQTNQYHRLRIAIRANEGDDPSRWHIYNGNPDALPVNTDLPKKLRVCWVSFVDQTFYLTEIDVPVSAREQMVIASTYIQDSTGEEITRYNNAIILGFAPGGNVRAWLAGIIGQPWLEFANVSSTHLGNNPAECKNPYNDGKIPEISAEAKAWLKQHGMPPYWQEKKN--
9	GC_00005382	G_Eristali	17577									MRQIRFYFLILIAITWFLVLVPYFLAQTSYGATIISEQLSQRSPYTISIGQIHHSISQPFQVTFDHVVVTKKTDDNPSESQQIANVGELIIGIDQNDPWQLTHFDYITVINGVVNRLDQGENYITANTLKFVNSTINAHFDDDTLALQSVDGGIKPFTFTGEPYQFDLTAQTVLFNGFPLKSVLIQGFQQDGSINLTNVGGNIHNGFFVGKLSILPNNHLDISQLKVNNINVQSDVELVDLNELFGILPDINIHQFSLIDSSLSLPGLSIEKGNIEATDLSYDDGWHLNQGTLVFNADNLVYHDNLFSSPLIELHSSQDKIAIEKAIATWNKGNINATGSWQNNHLQLDQLLIAGVRYELPTQPNATWLPELFQQITIDHLMVLPSLVINTDANSPFVF…
10	GC_00005424	G_Eristali	17611									MKLTKIVLISALFGLSMQAYGLEIKAISASDYDKKSDHAPSHLIDHNPATRWAASGKNNWVLVEFTQQEKISNLVINAFKSKERLLSFSIAYSLDGQTWTDIPERFQTSPLDNKQAEKFVFSTPINAKFVRINTFGTDKNNWSAINELDFNVADSLPTQQIKR
12	GC_00005466	G_Eristali	19797									QLEGNQYNVSNIYSIALENTPQSASGVVIEIHFQNASSQWQSLVYGSQRTLIEKTKDGINSVKLRSFYEQVDSIIKPGRANSSVTLNITYQ
13	GC_00005489	G_Eristali	20816									MMACCNLSPHIWGDPIERPYFSCEFDSTPFYFYFSSPLLQHFRVKLVEIEEKPKGAHFILF
14	GC_00005505	G_Eristali	21999									MNKKLLCILSFFLIALVGCKNTDKRIKHIESKHEIKKNITNNKKKNNYSPEQWLAESSMKGNLWLAAYKGQFDIILQKKNPRIIGNKTSYHLLKNARRILKYWGTHDDLIFNENKINPDYPAFERLNSIDGEVAYISFQSEESVAQVIAAFQYVQELSPEIELLDEAGDKFASSYIELYDSMAEFVNYFYIYRAYRIDGFKLAKPLYDKMINAYIKHYQLQNQVFSVYTEFYQQVHEQEKALVQQAGLAIRYTIMNVMDDTTSTVNLLEGDELSVEELKTCIEKVAASTDNLELALSNRSQLRKEFPLIDDQMAGLTYLENTKQLLSDMKSLENDLNDHNQETFYKNRDQIELEFQQIIQAYNHLMAL
16	GC_00005575	G_Eristali	17876									MPKYELAFYLSEFNHWEKVSFKELESEEKRAELREMDLREKINGIYQLGIRNHPQTPHFFQKRPIRNNIEKGVVESEEHEKQKKMVCAFLNKYPKQAFGYYERPWNSADKGYESLIKVKDYLWDKEVRFGLVYGKYIQFDILGHSKNDLSLTDKLPYIAIKIIDTYFHSKETFKALLELTKNIPVIVLYIFVPKIPILNCVKIPKQSNSFSQNRIKYYLADGSFWIQNNRIEDEDHLDDISPNKPEIYYNLIRERLYREGCFKNYN
18	GC_00005641	G_Eristali	17322									MWRSLSGESYTKKAFSVMMLNPIIRLNMSPFNINNRVKGNRDDKSGYFFW
19	GC_00005647	G_Eristali	19205									MNSDFFYRPVWQQHSVLFSLFSVLFMLSYFYLIADIQYAAEQAQQQVTEKQSQIASLTAHLQRMPTDTTAVPTMIDENELAGLLKRHHLTLKTFRYQSVDPFPVWTVELHGFYVNVVSLFDTIIKRQYAFDIQHVYIQKADKQQLLVTLTIQLMKP
24	GC_00006017	G_Eristali	17356									MCEMIKPLAISAHITCIPGEVFCFSLHQNVINLLDSNQKIITLHSVNRGISPMGWVIKSDDFFAIHDMIAQQRPAINRQVNGDLVIGELTLSNQCRKLNLTVLQPFTIQKKHVYCQLSSIRHKTGLFGELASVLTQPLNQDLQSLMTQIIHFIYHRPFDLDKFIGLGPGLTPTFDDILVGIFSALYTDSSLRKRLPMMHLYLDDSKLELLTTKISATFLSYAFKGIFTLNLLAVISSIRQYNQHGLSIKKLLGYGHSSGADLLLGIWIGSLILEQYYHDKKGLTC
26	GC_00006051	G_Eristali	21877									IVPTLTWGLVRSNFSLDIDSPSNVIQIGGNSPH
27	GC_00006086	G_Eristali	7816									MCQLSDCKLYMCNQLLDFYLILMFIVIYPSINLLMDFFYAFLRRGTFLNAFGAGKLLSNAEGSYWLTGME
28	GC_00006102	G_Eristali	20519									MAMPTATGASDKPMTIIIGPVTTGGKMRSITWLPLILTKKAKNIKTNPAATRPPNVAGIPHWLTPNEMGAIKAKDEAKNTGTFPRVVSWKSNVPTPAVNKATFGFNPVSSGTRTNAPNATNSIWAPVKMSCHECLGGITSFFALSIVVCVT
30	GC_00006252	G_Eristali	11719									MANETSKSKRKDIRFPHELIEQIEKQAKKENTNFSAWVISTCREKLKNNEPQ
31	GC_00006262	G_Eristali	17873									MFRIFRNQFTQSEMWDIENSFYNNTERFCQLKNANEFEWLKLVDFIIYPNITSSICIINPMNKRKAILDNQELGIFISLMTLNKFCWDYEYNADKCEFMCDLYYTSHNYVLGHYQNSIILDLLS
35	GC_00006414	G_Eristali	19403									MKKKCKRSMIATLVTLSLPTLAYGSTVVSPDGNFDIITPNIKSNINQLLNDPTLEQVTFTSNDAAKLEVIGPDFIAKDAASNVITNNAVLNVTSTPNSPNQPRLMYSGYCKSSSVVCDVKNTTVIMNNGAATEVFGAYSESNSGIKGITSAIGNAYITGNVTIGNAVYGGEANSIVSGATAIGNVYLMDNVTVKGDVQGAVSSASDNVLATGNVYLTGNATVVDTVYGAYSNIGVSSINSTARAIGNVYLGDNATTEDILGANLDSYSTTSNLIAIGNVYLTGNATVSGFIAAASTDDSYSSVAKGNVYIYGNVKLQDDSSGVSQYKSNIFGGYLDALPTYYNVFNDNLLSMGNAPLTIKNLGNFATYNFYLNDYNKQVVNTNKGLLTVTNSIQNNNTV…
37	GC_00006784	G_Eristali	21432									MMLTIPDLPMITSWLTELSIDSYQCGYCNALHLSHLKKVDHVFDAKVELIDEVIFFVITTEIRASAITSLLTELSQINLSSTFVKVYLEIADDSSPKMVFRHTVDCKEGITRAQFSAFLTSVEDEALQIISELNSYELLSEQDCLADDLTEGMTKTTTYH
38	GC_00006791	G_Eristali	10167									MTSDYFGKVTIPNLDYKRQL
40	GC_00006842	G_Eristali	20832									FWSLDNEQYSSDLFKHDMSNIAYLLIQLEHVTHFAENERVNIDLQLQKYQNLC
41	GC_00006918	G_Eristali	17878									MTIEITIFHLVLSILLFFLMGIIFSKFEIKGYIRISSFNSPQDNSNGLLNLSLRTLSPIIYLVLVNYLLNFISPRFSFVTMNIWLIVPYYFCVRFIWILFMNRFFIFDKLYFFVVSILSSSISFFIYKEYLSKGDLFLPNKQEFLMQFWFVIIIFIYHFINNTQFKITKTRKETREDKFIKRRLSKFKLKYSDIVNKEKNNVIINLIYSIMIIEDFNRPYLIRLFEKRCPFAKTVGIMQTARNKGVSDESSVRNAIKIIRKAFNDQIEYYNSENGKIEKWKYKKGVNEHYFIRHAILAYNKCDNYYDMVLSVYNNITSR
43	GC_00007226	G_Eristali	20818									MKTPHKNLIKLIKNRKEKKLQDAKFGRMTSFNSI
46	GC_00007357	G_Eristali	21588									MKITSIADADIQKQIGNQVQRYRQFHLLVDPKINDEFLFTRPVDYQSMLPIRDRQDTVSGDNECLQIYTINLQQVSLKEIINLLKDKESSVIGILFSSYSNKDIQKHISNAMFLQYEANKYFLRFYDPYVLRHLVTIFNKKQLNNLLGVIEYWYFGDNHQYCELQHKSNMVIADIDYKITYQQFNRLTIAQSYNYYEHVIVQRQNFPLTHFQCEKLKKLVEFAFLSTYHRPDKEKLEFLVNTIIIENNQYFDLFDYDQIHDVMNNKNILGVKQYIDQQGEGIIHGFIGKFT
48	GC_00007446	G_Eristali	3029									MVFINLINLLLPKISCYSNVFVYNAALYRSTACRNAFFLLLLLSFTSNAQLVAQTVGVINGTKPYFTFNNNVNKADDVDGLMAISVPTIGILTPNTDKSTSANPIVFPLNRTFKDITSYIPTEYYPNITLTALISQLDTNGKSKYAKDADGDGNFIGEGALNASWSVLLNNVETKITNLASAPVSCSNNTLYKLTINAVGGQSGYLKLATLYGSPKENILGTSKSYTYYFKENPSSIKVCYALPNTESEDSISTQWVAGKGFSLQDINTPSSNFPTTGSNKLYFNLTVENTTSTVVWTYEQKPKHINDGGTSDIKLEPIANGKKTKIVLSGPSQSTRPTQTFLPTTFIIKANNLPVYSFTIKKWFIAKTSLLQVNYQIARLNCNSMGYRIPLRSDYTNV…
50	GC_00007513	G_Eristali	22722									MNVIHYWQRLTKRLIIKRALSHLLLGVIATGFSLSEQNALPVYFSNSVNIITIASLVQVHEQQIVNRAITHVLHRPVNSFNADAVVPTYCYIPLGNVIRLSPHNGIRAGPVETSRIV
53	GC_00007619	G_Eristali	3016									MCGEKDEIGKTKEIEMFYKRTCCDDTLRSRCNESHQFSKLTILHPTCLRALKSSISRFKAFFLESYGFNFSYSDSYRKINVIALLFMSLLLLLPYKSNATISAVTVNTIKGTQPYLVRLDEKDKTKEIKVEDVKELLRIKVPETSQGSSFTEVEAINADQTIIVPAGVKFSQIEALVKADGTLNDMSQVTVVKVKDVDGDAEISTSVLGKMQATWYDSGVKITDLNQVMNGCGGPYTLNVTIPNSIIVQTKYGDPRATNYGASPDGVTYKFSSSVMGICYAKPRDLTVNTGTSGVDIKYAVGYDSAKWVANKGFKASAGFPSTGFYKAEFSLLGPGNDQTKYQCISNDDGGKITLSGISSKAVGKNCTITYNSATLKEFIAGGLPKIDMQYNPGDGTWA…
54	GC_00007718	G_Eristali	22007									MDNWQGGVMWHYDIAIITCVQANQSDHQVLDSTLAANSFIKQFMYLEQTPVYDRI
56	GC_00008067	G_Eristali	20975									MNTQLSFSLIFSQTINFVKNRFLQIIIVCVLLGILSIVLSDMFLNQAVLHEILMMSDVQMALPLLSKLLLILLCISFITNSIMIATVYNLSRSAYLNPQMLISRLLPILLNILGFFIIYVLISILAIVILSLALFLIGFIFPSLGSTLSLLGGLIILIGMMTVFYLFVGSLVDPSTKSFFTLFLESHHFAKKCWKSSVLMVLISLLVITVITALEQVVANQNIFISTLFISLSNLVNIFVIVYFYRSYQLVSEQHSPYN
57	GC_00008082	G_Eristali	2315									MQSMEFVSGKNQKWRKLRRKTPTYKLNLIRYGGLSSLIYLQSLAAYQLRKRALINIPLNQGHKFHIAHILSYKAGTVSGNKL
59	GC_00008317	G_Eristali	17874									MYYNINIDDLIDRVKYTKKNRYYELFYLLIILESVFIDSRFNNLLF
60	GC_00008348	G_Eristali	6673									MKNLTIKKIAFGLFLAGYAASSAFAADLTATSVKSILGNAPLVNAAEKDSATANSVDITVTRNGAPVTTGIQTGDTVKLSWKIKDVDGDTDTQSLTGKTVQFGYKKGENITWTAATAEANGATWAVPAEAKGATAIYYMVRATTDFGLPSAGSWVAGDISKGNGAPAEVGPGVDPTDPSKPTDKPTNPTITDGSGTGGGTVGPEIDQGTGIDASTDSFLINIYKAGDTATSYSASGSTATPKLGETYQVVVTSTGATAADHTADFTYTWFLTGGNAAAGGKVAAGTDVALKSTAATVEIAATNAGLAIAEGATMPEAGAQGFQLKVVAK
61	GC_00008381	G_Eristali	19404									MQPIFVNKEHVRVDLLGSYKYQLALDIKVSIASKEYGYQGNGTITFIPTGFISDGYSVPRLFWSIFPPMGKDDKCAITHDYLYALGLFNRKICDLIFLEAMRQEGVTKWKRLIKYWMVRLFGRSAYN
62	GC_00008512	G_Eristali	19204									MWRRKYRIIVDIKSDLLSYQIIKTPFFTPSSIYYQNTIALTNAMQTSIELILTALLKSISHNVTKTISSQSLFEIHLNPIYLEQTTLALPQIALSEHEILLFVEGSITKLFKLSANEVAFDYNKSVGSRSVNVVICKRDYVDQWIALCSKLNVRVALIGQSNGKSSKINLLPWRALDYKKRQIQLTVTALFYFLLTAGVMIFLYQYQQTQFLINAQYVDNKQLEYQTLIDLNAEIAPLKNESPIKLYQLLCLLSQSMPSSVLLETVNYSHQKVQITGLSQTYAAITELTELLRQQNKQEKVQIQSVDTTAQGLHFAMDMTFYE
63	GC_00008656	G_Eristali	3925									MVGDQISKLNLTLNMTHFIACFRLGFCLGGNPNINCQLAR
70	GC_00009136	G_Eristali	9071									MQKMIEQLQCQVKTTLPAFDPLLSTWFLLDRVRGKKTLNQFYQNSNMDVIAYIQPLLQNTVHSYLIEASPLLIKVNPTQLSEEIYQCIQDERSGLFIQSQCDDILSHLNHLFIMQSETQGKVYTRFYDPICWAALQLSCVDQMDVIWGPLDKVYTPSAQSHIDKLSYYNWSRSTTYNESDHTLNAILLGAPFDNANQTVQLMYFAYEAARLQSIHIDDSQVMHTLLNLKQMVKHGLQNSLYKMIKPCVEIPCFTQDERVQQLLLSDMVEFKKRDQLIELAKGIGQKCQISN
74	GC_00009224	G_Eristali	867									MFDNSIIALLLAEMNDHKLIAPYLLGMAAASG
75	GC_00009294	G_Eristali	17870									MNGSVLNKIKKFGYLIPSTDPLRAFDLAGLPNKLPAKYNLIKAHKKTIQEHNIECNNYCVLRDHKDNIYNLMISFCDQFAVTTLYISKKYRTYFTIINDKGAHCTTTIYSNARNSYEQICDIIENNKTQNINSDKHCEILCNTIYSYVSKQRLNRDQRASIYLDLMNTIKSYCNEEFHSYMEQSSNKPSSSEDDDIEELLRDL
76	GC_00009326	G_Eristali	17877									MTENELDEFNKLADQYIITRDHVSLAALVESYTKQDLSFPHPYYEAHYLYSLGNCYSELYKTSKVEWYSDDLMKSVIFYRRALYSLPKGDWKEHKNNTHAYNNLRSMIETNLANSLSAQGRVLCCIPHYDKAISIDNNPVAIIAKANNELFLSNSLYDNSHSEYHSFIAYELVSKAVENIEQLYPEHRTGLEEGGRLFNFKKWFEKYFEKSDFDYVKEYTEEFTTLKQKKYLEWCAKNRLFLNDMNDVCEYQIAYRDVFVLPPFVCSFNSALNMYEGLAYHGNYDELKNDYCYARYLIFSSKDIPNDTPHMFNSTYQHVEDMTHSINNLKVAQYKSAFRTLYSLFDKIAYLISRFFDLNDLKHDHLISIDTLFRDITGKKTEWRPNKKLKDSNNRFIHA…
78	GC_00009374	G_Eristali	20683									MLYNELACLNRKLHFYFFVILIYSFNASALSASTYNSIYGTPPYFTFDGGLTKITNSSDLLTITLSDGRKYLQTNSSSQQNPIELPVAGQTMADI
79	GC_00009486	G_Eristali	5678									MIFIKFLVITLNKFDETLSPKINNIIKIIPLNIKSTFLFRIKLKYTEKPFNYFSLTRSFTILFTISFCNLFCNKI
80	GC_00009502	G_Eristali	11385									MAREHFLTVMSLFKGSSTECIRQYQVTLSVRGLHQYLKKMNSLMPFFFNKAVMTDKGHILDVMQNAQGRWHVPLSGNKAIGNEKVTVNLFGLRYIDERSSI
82	GC_00009628	G_Eristali	19206									MRHAKFRLCGLIGIISILLLPDAKSAQLNDPFYHEIQPTCEQLHHHLLEQLQAWQVKGITTSPKDRLQTLWLVSKLDFITVSQNQSPPELQPWQIKSITEKYIIWQAPLPDDCHDSLVWQMPIHLD
86	GC_00009805	G_Eristali	22208									MQLVKQIVKAFEASASPLAVVRQFLGSVDTKNMVATIAKNTGIEENRVEAVLTALASTIKQEIKDKKIDGQ
90	GC_00010030	G_Eristali	240									MFHQDARNIKCHNASSDQLPDSINVHPLKMMANQITNKN
91	GC_00010114	G_Eristali	4217									MDIKVLTIYITNGQTRPINSDKTFIQHIFHKV
93	GC_00010171	G_Eristali	5320									MANDILKKANMYFIKHPNQSSLFISKLQQSQQLEDALLI
95	GC_00010322	G_Eristali	12283									MKTTGLYFDCVVDDLAADTFSVTEFTLD
97	GC_00010369	G_Eristali	11717									MKSLILFIIISLLITGCEKNVTNDMFVGHWLCQPHRYDSNWNGSSFDEYKEVDSFGKEIRVAFKDENGQIYAKQDNETVWRQQDMSIFFRE
100	GC_00010571	G_Eristali	20524									MSNYVYDKQQTAILLQQMGLWDLLKYVLQNKFTVGLILACLLILSPLCYSVLSATTTNVTLGSAPYFTYDGGLTRTLSTDGLLGITLSDGTLIIPSLNAAFPKATVNKSTPQNPIELPELGQTFADVRTNIPLDTPELSDKDPTQMIELNTFVNEPYHYWGDVDGDTDAVATGTLSLAIKDNIGRKVKRSDSLNACYAPYTLTLDASEGVLSTLYGLPKSIEFMASNATYYIKPKTDVPYVCNIMPNLASSGLPLTDGPAEQWDPKRGFKTQDLAKPQHNFPTIGTYGLYFDLRIVNAKGAQIYYSKSPSKSNVSISLVPLPNSDPSVDTLLVNLLGPKEGDTAAQAKFTPTTFTFYADKAKTQVIYRFKLRQWGIVKTVPAASYNEAQPFCDNLGYRI…
101	GC_00010587	G_Eristali	7545									MQEILNVQFDIIIYLPKVTLITYADFCQRLDNALKVYQHCLDPKMCWYLFKHRVKVKPEELVYSPDGVTELGLKKLSLAHKKIDKDGDTRISFIDGEQKSAGQMIFYNASDSIDDSLVQSKIKFFFTKPNDAQILNQIKSFVTAQAKVFTDSYIEIDLMQTFSKVDALFVKRIGVSLIAYIPSPLQASDYPEAYQVIPIHKDDKHVGSVIVSLDHFPSIENTEDVKTMNRIDLKLREADLLPIRSDL
102	GC_00010614	G_Eristali	11718									MRQFGDNKICLFFLENKEQISDYFTGFTFKTINSIERSSYNKLSFIVVQEMLADDKSNVKNTQKNHRTKDVIECERTSAD
103	GC_00010669	G_Eristali	6352									MNDMFKNGYQQNKIFILLCVLSVLSIMWILVPVTFQNDTFYTIKVGQRIAEQGFTSVDDFTFLDGIPYTYPHWLYDYGIFLLYKLGGFKAIYLSSIVLSIVLTFLLLVISYRISNNRFVVFLVVIATVISLSLNFTARAQLITYILVVIEYGLLFAYTQQKLNRIIFLIAMMIISTLIVNLHCAIWILFFLLALPFVAEKVVSRYLIKMNYPISARIIAIDKTQYSALFILLTLLLAILTGFLSPLGYTPFTYLIKTYNGISTAMISEHQPLVPIKNIAFIVFIVQMVYLLLFTRCKMYASDLLLLTGLIILTLMSVRQSAILLLINALIAPRLLTQAFEEHCPQRLTFYTTKIGSMKGAIIAFVLIMLLSCSHYYYAMSAAKFTQFDQNTQKGFYISK…
104	GC_00010847	G_Eristali	17284									MTTQEPNTASIINTQQTVINAYFKSVHITILQKLFCDNPFTG
105	GC_00010910	G_Eristali	19203									MGFLGNNAQKMFKITSNADFFRCFLKKGLTEMRRAL
107	GC_00011308	G_Eristali	21874									MIVVIAGILLTGCAVKNEKTGFRGAGLTYQSDVKKLDNGEYYLEVETAPFAAKADGAAGFAKEKAAEFCKAQNTTMQEVKTELDTHLRFNGVARLTFRCI
109	GC_00011552	G_Eristali	3646									LSVEIKLAPPTGLEPVTYGLTVRRSTD
110	GC_00011715	G_Eristali	18553									MNFNETTMLDYKNTTTISMELTDCLRKRMRFIGIMQQIFGVLMIISGALICVGIISAIVGIPVLLAGIKLYKSGSAFSLAAMAKGGEGLSEAINQLHGYWKMAMIIIIISISFYALAFMFMVSIFLPTYYH
111	GC_00011746	G_Eristali	20525									MFYYGAVKKLQVQSKIKPDFSNNHGISTFCLVTDENRLQITNKLYALAKVILVFGSLILFSSSHASLSAISANKIEGNAPYFTTDEGKTKIIDSDGLLGIMLSDGKFIIPASNAAYPEAIENTSTKENPIELVTVGETLNNVTMMIPVDAGTSQSKMMQTVDLRTLVNEPYHYWHDVDGDLNADATGSLTLEIEDSDGNKIKRSDELRICQAPYSVTLASTDAELSTQYGYPSNSVFSASNVTYYIKPKITIPYACYAQPNLAVDSGSDYQWDSQQGFKLQNLNTPSTNFPTIGASGLSFNLVFNEALNGTVSYTKTPAASNIALNITQNSHTLQIELIGPADGATEEQAEFLPTTFTIYLDNVDNKLYSFTVRQWFIAKPETAGSFEGARDYCSDLGY…
113	GC_00012257	G_Eristali	9072									MSDIKLTDLGELLKQKASEALNCIGMTVGTGCSLDQYEDIMYVTSQKKFWLLPENLATQLKQNAEKLAEDVSIADKPARLQNLEKSGLIHCIATPKLISFLSEEEQKSYIDAKWLLDEELAVDADIKMIYVGLISANRFGYGFKIKIKESYHPKAKQFLTQLSNELEISGYRQLDYEQDVNKSQSAFYHQCTPERNLLKKLTEKAEKQAYAAGYQIQENKIYTPEQIRIKQLIDDYLKNQDILQEHETISSDGSGNIFEAIAKYKENITYLKSLYENPTQLMGNGQLNVVSATVYQESTVDELQQTIEKQCECIIELANLGIAVPEFALGDKDPQKGMQQFHKLRCLQLGQEQAVQALRDQFDIFYKASGSLIVPPLPIFDNYIAAIITFDDQINEIKK…
115	GC_00012565	G_Eristali	11008									MATGKHNNKSKRVDIRFPHEVIADMELVKCDDENTSQFVINSVKNEIKRRKRKNAE
118	GC_00012789	G_Eristali	23047									MKKLLILLLTSLAIVACDDNQNTKAEPSKVDQSMEKAKESSQQTYEDAKQTASDAYDQSKDKINETYQSAKEGAKDAYDSAKEQADKAKDSSQEAYEDLKKSATDTYNESKDKINENYQSAKDNAKEAYDSAKEKASQSYESAKQNAEQNYNDAKEKAVETYNNTLDKSSEALKDMKESN
119	GC_00012878	G_Eristali	2564									LNFSCLPNEDLLLELYTSYDPKNEQEPVQVGIDDFYSYWNYQGSGIVSTDKGAFIIDKLKDKKEVSVKLFYDQHPIAQYTFDIDGIDQMTKSLMSACAQNSNDN
121	GC_00013135	G_Eristali	17851									MHRNYKKIIKLKKWLVFFLVVILNAINFSLAHANSLVAITINTVKGTEPYLLFPDEKTKINNSDQLKGFLMWDGTYNSSGSKNMVQVDATMSNNLFKIPNGMTYNDIITLIPPDGSLHDLTGTKVGNDDGDAANPQNTNVTGQMSATWFKNGVQVAANELNQTLSACGGPYTLKVDVPTEVTANTTYGDPNSKLYGKHAAITYAFLESNLTPCYLKPQSMTTYTGTEGQTIKFANGYNSKTWEPDKGFKANSPFPETGFYKAQFDLILPGSDQSVYRCTSTDNGGKITLSGAASTTLGQNCSITYNVQRKSEFIAGGKTPTIDLEYNINGNWEKVGSYTIPTPKKWAISTGLMKFADSAYLSNSKTFPVLDACRLVVDGSNSPATTLEQVQDMSEAGKA…
122	GC_00013254	G_Eristali	1201									MTCLSIRRISIDNISYNLAGVMDFSRALIDKIRLSLARLTVFLTLLALYLVHSMI
123	GC_00013453	G_Eristali	17857									MVMSKILAKRIMNKANYLTEQSFFKLPLLFIGVVLIAKIGYYLDSHPCLFDQGLSHAIGFAVILPFFTSPVALLLYFLSAVLACQTFHLHYFRQNYLVVCVIGIIFSVFLIFSADIYSFLRDNSLTYLKFDYNLYIQEKKYSLLFRLVGFIDILVSMVIIFLLFFITTLKNSNYRDSFDLYGHVGAQIYAHTYSVLILTVFSLIAYFTGFTALLTSSLYGIFVSHPYLIVAYMAAILISYLVAYFSSVNEFKYINLRLKIGKLIGLVMVVYLFSTVAFVCAFCIMIMVEKPLATYLLRLVGSPMIVDFIILSICFVFGQLIIFGFGRQLVKIMYR
124	GC_00013454	G_Eristali	18516									MRNLKVLVLMFSFYYSVILFYIEYRITLVYKMYYSQIPLQVKSLYLSKCNKKYDHVFAPPKKMIKNQLTMPMQHESVVT
125	GC_00013574	G_Eristali	20526									MFFQGIVCRIWHLIRSDVKDGMIGLFFYLPRNFLKFLIFPMLCMVSMYSALSYATYSAVTINNIEGTAPYLLLSDGVTKLTDLSQLFGVEMPSQDGSGGVDKIGIDSSEITLTAPPKMKFNQVKTLVVADGKLHDLDGLIVASDDGDATIKTNTQVGGQMRATWYNGASQPVTELNQTLTSCGGPYKLVIELPQSVSANTTYGLPRSNDYGSHAEVTYNFSSSDQGICYLAPYNMTVLAGAEGTIVKYGSGYNPVMWEVNKGFKVASKFPTTGFYKASFNVIGSGTDQSKYRCTSTDDGGKIVLSGGPNYYLGKNCTVTYNSQTRTEFINAGTPTVNLEYDKGDGSWEQIDSYKISAPIRWSIASNGSPNSALLYSNTYFQTSTSFPVLDACRVAVDGD…
127	GC_00013587	G_Eristali	20664									MKKPPLLGRGFLILCKHIFNSKAPPRRTNDHADNNVDEENFDKRIHNVIY

[truncated: 1 more sheets: Table.S11]
